# Supplementary material for: Limited HIV Infection of Central Memory and Stem Cell Memory CD4+ T Cells Is Associated with Lack of Progression in Viremic Individuals
Source: PLoS Pathog. 2014 Aug 28;10(8):e1004345. doi: 10.1371/journal.ppat.1004345 (PMC4148445; doi:10.1371/journal.ppat.1004345)
Supplement: Table S1 — Full list of genes increased in VNPs compared to PPs by microarray, representing 476 annotated transcripts that were differentially expressed between subsets. (XLSX) [file ppat.1004345.s003.xlsx]

## Sheet: Supplementary_Table_S1_476_UP_i
Probeset ID	Entrez Gene	Gene Symbol	Gene Title	RefSeq Transcript ID	p-value	Log2 Mean(Progressors)	Log2 Mean(VNP)	Log2 MeanDiff(Progressors-VNP)	FoldChange(Progressors/VNP)
234247_at	---	---	---	---	0.00737607	4.1409	6.38845	-2.24755	-4.74874
206371_at	2352	FOLR3	folate receptor 3 (gamma)	NM_000804	0.00213917	9.54553	11.7859	-2.24039	-4.72526
210814_at	7222	TRPC3	transient receptor potential cation channel, subfamily C, member 3	NM_001130698 /// NM_003305	0.00340061	4.90223	6.83457	-1.93234	-3.81673
227194_at	54097	FAM3B	family with sequence similarity 3, member B	NM_058186 /// NM_206964	0.0413488	6.60413	8.53142	-1.92728	-3.80339
242710_at	---	---	---	---	0.00575518	7.73155	9.58681	-1.85526	-3.61816
216189_at	---	---	---	---	0.0068203	4.94335	6.71742	-1.77408	-3.42019
204589_at	9891	NUAK1	NUAK family, SNF1-like kinase, 1	NM_014840	0.0059049	8.01988	9.79044	-1.77056	-3.41186
241271_at	---	---	---	---	0.0389921	6.48407	8.16348	-1.67941	-3.20296
234618_at	---	---	---	---	0.0195485	6.6657	8.30009	-1.63439	-3.10456
232344_at	---	---	---	---	0.0192363	7.74785	9.36296	-1.6151	-3.06334
207229_at	10748	KLRAP1	killer cell lectin-like receptor subfamily A pseudogene 1	NM_006611 /// NR_028045	0.0299299	6.65009	8.257	-1.60692	-3.046
1563364_at	---	---	---	---	0.00134663	6.75161	8.35573	-1.60412	-3.0401
1557538_at	---	---	---	---	0.0127822	7.16386	8.75848	-1.59463	-3.02016
239210_at	---	---	---	---	0.00655579	6.00586	7.52403	-1.51817	-2.86427
242724_x_at	---	---	---	---	0.0175594	7.0964	8.60962	-1.51321	-2.85445
215083_at	---	---	---	---	0.006283	7.50367	9.01117	-1.5075	-2.84318
203638_s_at	2263	FGFR2	fibroblast growth factor receptor 2	NM_000141 /// NM_001144913 /// NM_001144914 /// NM_001144915 /// NM_001144916 /// NM_00	0.00420921	6.72479	8.22661	-1.50181	-2.83199
204627_s_at	3690	ITGB3	integrin, beta 3 (platelet glycoprotein IIIa, antigen CD61)	NM_000212	0.0100832	7.80089	9.29766	-1.49677	-2.8221
244774_at	9749	PHACTR2	phosphatase and actin regulator 2	NM_001100164 /// NM_001100165 /// NM_001100166 /// NM_014721	0.0275176	8.27468	9.75763	-1.48295	-2.7952
1569578_at	---	---	---	---	0.0329263	8.97806	10.4602	-1.48218	-2.7937
238370_x_at	---	---	---	---	0.0401729	5.27643	6.73028	-1.45385	-2.73939
233579_at	---	---	---	---	0.0147142	5.0345	6.47071	-1.43621	-2.70609
229038_at	55280	CWF19L1	CWF19-like 1, cell cycle control (S. pombe)	NM_018294	0.00689308	6.08617	7.51392	-1.42775	-2.69028
207815_at	5197	PF4V1	platelet factor 4 variant 1	NM_002620	0.0348681	7.24959	8.67465	-1.42506	-2.68526
1564231_at	57560	IFT80	intraflagellar transport 80 homolog (Chlamydomonas)	NM_001190241 /// NM_001190242 /// NM_020800	0.0278213	6.69447	8.10456	-1.41009	-2.65754
206343_s_at	3084	NRG1	neuregulin 1	NM_001159995 /// NM_001159996 /// NM_001159999 /// NM_001160001 /// NM_001160002 /// NM	0.0382194	6.83709	8.19659	-1.35949	-2.56595
1565716_at	2521	FUS	fused in sarcoma	NM_001010850 /// NM_001170634 /// NM_001170937 /// NM_004960 /// NR_028388	0.0134124	7.24851	8.60068	-1.35217	-2.55296
215374_at	10914	PAPOLA	poly(A) polymerase alpha	NM_001252006 /// NM_001252007 /// NM_032632	0.00496792	7.66256	9.01318	-1.35061	-2.55021
215647_at	---	---	---	---	0.0369754	6.09122	7.44105	-1.34983	-2.54882
221205_at	---	---	---	---	0.0258733	7.85968	9.19886	-1.33918	-2.53008
243584_at	---	---	---	---	0.0145263	7.26572	8.57641	-1.31069	-2.48061
1566785_x_at	4905	NSF	N-ethylmaleimide-sensitive factor	NM_006178 /// NR_040116	0.017042	6.98972	8.29284	-1.30312	-2.46762
240170_at	---	---	---	---	0.0342241	5.92211	7.21722	-1.29511	-2.45395
1566442_at	---	---	---	---	0.00502387	6.65957	7.94475	-1.28518	-2.43712
1565690_at	---	---	---	---	0.0058997	8.51497	9.78948	-1.27452	-2.41918
244346_at	---	---	---	---	0.0105501	5.81963	7.07856	-1.25894	-2.39319
214407_x_at	2994	GYPB	glycophorin B (MNS blood group)	NM_002100 /// XM_003403778	0.043369	10.3876	11.6348	-1.24719	-2.37379
1564665_at	---	---	---	---	0.00430896	5.64941	6.8953	-1.24589	-2.37164
243984_at	---	---	---	---	0.000811307	5.94402	7.18789	-1.24387	-2.36834
213435_at	23314	SATB2	SATB homeobox 2	NM_001172509 /// NM_001172517 /// NM_015265	0.00677298	5.93955	7.18228	-1.24273	-2.36646
227326_at	439921	MXRA7	matrix-remodelling associated 7	NM_001008528 /// NM_001008529 /// NM_198530	0.00737397	8.53418	9.76788	-1.2337	-2.35169
1565838_at	---	---	---	---	0.00594072	4.75165	5.98331	-1.23166	-2.34837
231874_at	285172	FAM126B	family with sequence similarity 126, member B	NM_173822	0.0405251	8.52809	9.75358	-1.22549	-2.33836
220173_at	80127	C14orf45	chromosome 14 open reading frame 45	NM_025057	0.0206974	6.9355	8.16095	-1.22545	-2.33828
201785_at	6035	RNASE1	ribonuclease, RNase A family, 1 (pancreatic)	NM_002933 /// NM_198232 /// NM_198234 /// NM_198235	0.0493816	7.73748	8.95873	-1.22125	-2.33148
205238_at	79979	TRMT2B	tRNA methyltransferase 2 homolog B (S. cerevisiae)	NM_001167970 /// NM_001167971 /// NM_001167972 /// NM_024917	0.0392767	7.35343	8.57127	-1.21784	-2.32598
1562938_at	---	---	---	---	0.0145053	5.19775	6.41179	-1.21404	-2.31986
222375_at	---	---	---	---	0.0464218	7.457	8.66378	-1.20679	-2.30823
241768_at	---	---	---	---	0.0103713	7.82527	9.03147	-1.20619	-2.30728
241154_x_at	---	---	---	---	0.00660526	8.56647	9.76954	-1.20306	-2.30228
234377_at	51561	IL23A	Interleukin 23, alpha subunit p19	NM_016584	0.000218212	9.38322	10.5753	-1.1921	-2.28485
210135_s_at	6474	SHOX2	short stature homeobox 2	NM_001163678 /// NM_003030 /// NM_006884	0.0169791	3.73391	4.91882	-1.18491	-2.27349
207459_x_at	2994	GYPB	glycophorin B (MNS blood group)	NM_002100 /// XM_003403778	0.0386198	8.63671	9.81623	-1.17952	-2.26501
212216_at	9581	PREPL	prolyl endopeptidase-like	NM_001042385 /// NM_001042386 /// NM_001171603 /// NM_001171606 /// NM_001171613 /// NM	0.0300946	8.28223	9.45201	-1.16978	-2.24978
204628_s_at	3690	ITGB3	integrin, beta 3 (platelet glycoprotein IIIa, antigen CD61)	NM_000212	0.0192499	8.30444	9.46826	-1.16382	-2.2405
206167_s_at	395	ARHGAP6	Rho GTPase activating protein 6	NM_001174 /// NM_006125 /// NM_013422 /// NM_013423 /// NM_013427	0.043095	7.50521	8.66149	-1.15628	-2.22882
217671_at	751816	DSERG1	Down syndrome encephalopathy related protein 1	XR_108924 /// XR_113209	0.00881778	8.47121	9.62478	-1.15357	-2.22464
241723_at	10788	IQGAP2	IQ motif containing GTPase activating protein 2	NM_006633	0.00612482	7.07654	8.22267	-1.14613	-2.21319
241206_at	---	---	---	---	0.000388345	4.96802	6.11219	-1.14417	-2.21019
1562255_at	94120	SYTL3	synaptotagmin-like 3	NM_001009991 /// NM_001242384 /// NM_001242394 /// NM_001242395	0.00156137	9.44707	10.59	-1.14291	-2.20826
206698_at	7504	XK	X-linked Kx blood group (McLeod syndrome)	NM_021083	0.0279993	9.71373	10.856	-1.14226	-2.20727
233174_at	100287015	LOC100287015	uncharacterized LOC100287015	NR_040040	0.001001	5.71591	6.84426	-1.12835	-2.18609
242025_at	---	---	---	---	0.00508234	5.24987	6.37479	-1.12492	-2.1809
1558515_at	100302692	FTX	FTX transcript, XIST regulator (non-protein coding)	NR_028379	0.0390044	10.0086	11.1263	-1.11767	-2.16996
220859_at	---	---	---	---	0.0354663	7.6754	8.78588	-1.11048	-2.15917
230535_s_at	514	ATP5E	ATP synthase, H+ transporting, mitochondrial F1 complex, epsilon subunit	NM_001001977 /// NM_006886	0.00226251	10.8365	11.9458	-1.10931	-2.15742
221771_s_at	54737	MPHOSPH8	M-phase phosphoprotein 8	NM_017520	0.00490493	10.299	11.4058	-1.1068	-2.15367
242874_at	---	---	---	---	0.00145694	9.70969	10.8065	-1.09677	-2.13875
239900_x_at	---	---	---	---	0.0149281	6.52363	7.61735	-1.09372	-2.13423
244485_at	3115	HLA-DPB1	major histocompatibility complex, class II, DP beta 1	NM_002121	0.0185296	8.94478	10.0321	-1.08732	-2.1248
234457_at	80862	ZNRD1-AS1	ZNRD1 antisense RNA 1 (non-protein coding)	NR_026751	0.00326413	5.72602	6.81125	-1.08523	-2.12172
1560573_at	387895	LOC387895	uncharacterized LOC387895	NR_033878	0.031207	7.63562	8.72066	-1.08504	-2.12143
207808_s_at	5627	PROS1	protein S (alpha)	NM_000313	0.0356611	7.22617	8.30958	-1.08341	-2.11904
244365_at	---	---	---	---	0.016899	6.41703	7.49907	-1.08203	-2.11702
200665_s_at	100505813 /// 6678	LOC100505813 /// SPARC	uncharacterized LOC100505813 /// secreted protein, acidic, cysteine-rich (osteonectin)	NM_003118 /// XR_110317 /// XR_110318 /// XR_110319 /// XR_133410 /// XR_133411 /// XR_	0.00570668	11.4775	12.5562	-1.07874	-2.11219
209785_s_at	8605	PLA2G4C	phospholipase A2, group IVC (cytosolic, calcium-independent)	NM_001159322 /// NM_001159323 /// NM_003706	0.0156832	7.34835	8.42467	-1.07633	-2.10866
217701_x_at	---	---	---	---	0.00724701	3.61972	4.69335	-1.07364	-2.10473
212509_s_at	439921	MXRA7	matrix-remodelling associated 7	NM_001008528 /// NM_001008529 /// NM_198530	0.00698303	10.7365	11.8098	-1.07327	-2.1042
234112_at	---	---	---	---	0.00180985	6.92968	7.99377	-1.06409	-2.09085
217677_at	59339	PLEKHA2	pleckstrin homology domain containing, family A (phosphoinositide binding specific) mem	NM_021623	0.00528543	6.5546	7.61348	-1.05888	-2.08332
1564338_at	---	---	---	---	0.000718917	7.80626	8.8599	-1.05365	-2.07577
234398_at	---	---	---	---	0.0124548	8.99636	10.0442	-1.04783	-2.06741
214967_at	---	---	---	---	0.0471958	6.76711	7.81289	-1.04578	-2.06448
1563719_a_at	---	---	---	---	0.00230113	7.6245	8.66462	-1.04012	-2.0564
233505_at	---	---	---	---	0.0191998	6.44334	7.48188	-1.03854	-2.05414
242805_at	---	---	---	---	0.00356861	8.34385	9.37709	-1.03325	-2.04663
1561092_at	---	---	---	---	0.028093	8.53398	9.56054	-1.02656	-2.03716
1564820_at	---	---	---	---	0.0385902	6.07429	7.09881	-1.02452	-2.03429
1565762_at	---	---	---	---	0.00861661	9.76112	10.7816	-1.02044	-2.02854
215892_at	126070	ZNF440	Zinc finger protein 440	NM_152357	0.0097965	8.29327	9.30905	-1.01577	-2.02199
225668_at	134145	FAM173B	family with sequence similarity 173, member B	NM_001258388 /// NM_001258389 /// NM_199133 /// NR_047668 /// NR_047669 /// NR_047670	0.0153056	6.63253	7.64273	-1.0102	-2.01419
242682_at	---	---	---	---	0.0166274	3.87146	4.87874	-1.00728	-2.01012
237868_x_at	---	---	---	---	0.0241224	9.34064	10.3442	-1.00357	-2.00496
1565875_at	---	---	---	---	0.0412432	5.78152	6.78422	-1.00271	-2.00376
1554933_at	11168	PSIP1	PC4 and SFRS1 interacting protein 1	NM_001128217 /// NM_021144 /// NM_033222	0.015345	6.50234	7.50233	-0.999991	-1.99999
1557736_at	4820	NKTR	natural killer-tumor recognition sequence	NM_001012651 /// NM_005385	0.0439825	7.32212	8.32074	-0.998627	-1.9981
238176_at	9693	RAPGEF2	Rap guanine nucleotide exchange factor (GEF) 2	NM_014247	0.0445124	6.24604	7.24278	-0.996744	-1.99549
239193_at	8939	FUBP3	far upstream element (FUSE) binding protein 3	NM_003934	0.00428628	8.4906	9.48715	-0.996551	-1.99522
242732_at	---	---	---	---	0.00523085	10.9323	11.9273	-0.994968	-1.99304
239171_at	---	---	---	---	0.0397101	8.86543	9.85922	-0.993793	-1.99141
1553387_at	472	ATM	ataxia telangiectasia mutated	NM_000051 /// NM_138292 /// NM_138293	0.0415616	7.08944	8.08293	-0.993487	-1.99099
239667_at	6519	SLC3A1	solute carrier family 3 (cystine, dibasic and neutral amino acid transporters, activato	NM_000341	0.00103585	7.19355	8.18514	-0.991598	-1.98839
241841_at	---	---	---	---	0.0352067	4.83318	5.82039	-0.987214	-1.98235
242926_at	---	---	---	---	0.032849	7.29483	8.28074	-0.985905	-1.98055
223432_at	23762	OSBP2	oxysterol binding protein 2	NM_030758	0.0467082	9.02565	10.011	-0.985397	-1.97986
241716_at	3329	HSPD1	heat shock 60kDa protein 1 (chaperonin)	NM_002156 /// NM_199440	0.044749	5.32404	6.30883	-0.98479	-1.97903
1557131_at	254100	LOC254100	uncharacterized LOC254100	NR_038923	0.00725305	7.29912	8.28342	-0.984299	-1.97835
207550_at	4352	MPL	myeloproliferative leukemia virus oncogene	NM_005373	0.00245353	7.75897	8.74046	-0.981488	-1.9745
210379_s_at	9874	TLK1	tousled-like kinase 1	NM_001136554 /// NM_001136555 /// NM_012290	0.0119922	9.09107	10.0719	-0.98084	-1.97361
204782_at	---	---	---	---	0.00854516	5.62686	6.60644	-0.979574	-1.97188
209032_s_at	23705	CADM1	cell adhesion molecule 1	NM_001098517 /// NM_014333	0.0179533	7.6751	8.65458	-0.979481	-1.97176
201123_s_at	1984	EIF5A	eukaryotic translation initiation factor 5A	NM_001143760 /// NM_001143761 /// NM_001143762 /// NM_001970	0.0352597	8.07028	9.04911	-0.978829	-1.97086
226279_at	11098	PRSS23	protease, serine, 23	NM_007173	0.0410116	9.89102	10.8682	-0.977165	-1.96859
1557804_at	---	---	---	---	0.00966386	9.1745	10.1516	-0.977104	-1.96851
1557551_at	---	---	---	---	0.00206581	10.0643	11.04	-0.975721	-1.96662
1562403_a_at	6547	SLC8A3	solute carrier family 8 (sodium/calcium exchanger), member 3	NM_001130417 /// NM_033262 /// NM_058240 /// NM_182932 /// NM_182933 /// NM_182936 ///	0.00270595	5.1694	6.14271	-0.973313	-1.96334
1566424_at	---	---	---	---	0.00123577	6.73533	7.70843	-0.973107	-1.96306
1555474_at	26140	TTLL3	tubulin tyrosine ligase-like family, member 3	NM_001025930 /// NM_015644 /// NR_037162	0.00401235	7.16138	8.1277	-0.966314	-1.95384
1566108_at	55892	MYNN	Myoneurin	NM_001185118 /// NM_001185119 /// NM_018657 /// NR_033702 /// NR_033703	0.0295394	6.03867	7.00341	-0.96474	-1.95171
227798_at	4086	SMAD1	SMAD family member 1	NM_001003688 /// NM_005900	0.0172948	8.5824	9.54631	-0.963909	-1.95059
208601_s_at	81027	TUBB1	tubulin, beta 1 class VI	NM_030773	0.0298967	9.5521	10.5157	-0.963594	-1.95016
1555475_x_at	26140	TTLL3	tubulin tyrosine ligase-like family, member 3	NM_001025930 /// NM_015644 /// NR_037162	0.00279145	7.60115	8.56183	-0.960678	-1.94622
242879_x_at	10000	AKT3	v-akt murine thymoma viral oncogene homolog 3 (protein kinase B, gamma)	NM_001206729 /// NM_005465 /// NM_181690	0.0001295	6.28277	7.24195	-0.959175	-1.9442
239635_at	10432	RBM14	RNA binding motif protein 14	NM_001198836 /// NM_001198837 /// NM_006328 /// NM_032886	0.00128294	9.23291	10.191	-0.95805	-1.94268
221041_s_at	26503	SLC17A5	solute carrier family 17 (anion/sugar transporter), member 5	NM_012434	0.0202971	7.38388	8.33936	-0.955479	-1.93922
204763_s_at	2775	GNAO1	guanine nucleotide binding protein (G protein), alpha activating activity polypeptide O	NM_020988 /// NM_138736	0.0151451	7.76189	8.71432	-0.952436	-1.93514
216022_at	---	---	---	---	0.000443026	9.7777	10.7239	-0.946209	-1.9268
1562863_at	---	---	---	---	0.00400969	4.19677	5.14105	-0.944274	-1.92422
1563649_at	---	---	---	---	0.0397803	6.13401	7.07123	-0.937218	-1.91483
238894_at	---	---	---	---	0.00400227	9.48955	10.425	-0.935442	-1.91248
1555659_a_at	340205	TREML1	triggering receptor expressed on myeloid cells-like 1	NM_178174	0.0233514	9.17089	10.1056	-0.934725	-1.91153
1563468_at	---	---	---	---	0.0385743	5.33039	6.26406	-0.933673	-1.91013
229327_s_at	---	---	---	---	0.0222262	10.5889	11.5214	-0.932536	-1.90863
221101_at	---	---	---	---	0.0170475	6.85504	7.78644	-0.931392	-1.90712
1552734_at	253260	RICTOR	RPTOR independent companion of MTOR, complex 2	NM_152756	0.0176555	6.72964	7.6591	-0.929461	-1.90456
235028_at	---	---	---	---	0.0271333	9.87129	10.8001	-0.928783	-1.90367
216423_at	---	---	---	---	0.00897408	5.30189	6.22978	-0.927895	-1.9025
221477_s_at	100129518 /// 6648	LOC100129518 /// SOD2	uncharacterized LOC100129518 /// superoxide dismutase 2, mitochondrial	NM_000636 /// NM_001024465 /// NM_001024466 /// NR_037166	0.0356854	10.9206	11.8471	-0.92647	-1.90062
208022_s_at	8555	CDC14B	CDC14 cell division cycle 14 homolog B (S. cerevisiae)	NM_001077181 /// NM_003671 /// NM_033331 /// NM_033332	0.00545907	9.84426	10.7703	-0.926077	-1.9001
1566323_at	4094	MAF	V-maf musculoaponeurotic fibrosarcoma oncogene homolog (avian)	NM_001031804 /// NM_005360	0.00641043	7.27034	8.1959	-0.925558	-1.89942
232455_x_at	340085	LOC340085	uncharacterized LOC340085	---	0.00456679	7.35949	8.28414	-0.924649	-1.89822
232553_at	9468	PCYT1B	phosphate cytidylyltransferase 1, choline, beta	NM_001163264 /// NM_001163265 /// NM_004845	0.00983487	6.90721	7.82747	-0.920259	-1.89246
239693_at	28966	SNX24	Sorting nexin 24	NM_014035	0.0156011	5.08321	6.0022	-0.918993	-1.8908
244345_at	23705	CADM1	cell adhesion molecule 1	NM_001098517 /// NM_014333	0.00912341	6.8775	7.79618	-0.918679	-1.89038
239710_at	55137	FIGN	fidgetin	NM_018086	0.00246616	3.21797	4.13645	-0.91848	-1.89012
233479_at	---	---	---	---	0.0412276	3.88707	4.80497	-0.917899	-1.88936
204993_at	2781	GNAZ	guanine nucleotide binding protein (G protein), alpha z polypeptide	NM_002073	0.0168799	10.5897	11.5076	-0.917891	-1.88935
241339_at	---	---	---	---	0.00511926	9.05286	9.97027	-0.917419	-1.88873
203116_s_at	2235	FECH	ferrochelatase	NM_000140 /// NM_001012515	0.0204662	9.84753	10.7637	-0.916158	-1.88708
1569942_at	---	---	---	---	0.00443527	6.50916	7.42101	-0.911845	-1.88145
232997_at	---	---	---	---	0.0434182	5.70507	6.61251	-0.907445	-1.87572
243578_at	---	---	---	---	0.0325077	6.94231	7.84618	-0.903875	-1.87108
228407_at	222663	SCUBE3	signal peptide, CUB domain, EGF-like 3	NM_152753	0.0332043	5.35587	6.25879	-0.902921	-1.86985
1560752_at	26190	FBXW2	F-box and WD repeat domain containing 2	NM_012164	0.000298924	7.19121	8.09309	-0.901872	-1.86849
236181_at	389831	LOC389831	Uncharacterized LOC389831	NM_001242480	0.0212864	5.93489	6.8342	-0.899305	-1.86517
232301_at	89910	UBE3B	ubiquitin protein ligase E3B	NM_001270449 /// NM_001270450 /// NM_001270451 /// NM_130466 /// NM_183414 /// NM_18341	0.0473375	7.25495	8.15389	-0.898949	-1.86471
221556_at	8555	CDC14B	CDC14 cell division cycle 14 homolog B (S. cerevisiae)	NM_001077181 /// NM_003671 /// NM_033331 /// NM_033332	0.00501373	7.36693	8.26467	-0.897739	-1.86314
1565876_x_at	---	---	---	---	0.0437555	5.90435	6.80075	-0.896404	-1.86142
235807_at	---	---	---	---	0.0119609	9.10164	9.99769	-0.896052	-1.86097
235520_at	55609	ZNF280C	zinc finger protein 280C	NM_017666	0.00327512	8.41879	9.31307	-0.894278	-1.85868
220120_s_at	64097	EPB41L4A	erythrocyte membrane protein band 4.1 like 4A	NM_022140	0.0166989	7.35952	8.25271	-0.893189	-1.85728
1566207_at	6917	TCEA1	transcription elongation factor A (SII), 1	NM_006756 /// NM_201437	0.00946568	6.75502	7.64782	-0.892801	-1.85678
213096_at	9911	TMCC2	transmembrane and coiled-coil domain family 2	NM_001242925 /// NM_014858	0.0375021	10.1382	11.0278	-0.889648	-1.85272
242024_at	---	---	---	---	0.000580156	8.3997	9.28857	-0.888865	-1.85172
210002_at	2627	GATA6	GATA binding protein 6	NM_005257	0.046367	5.98494	6.87221	-0.887273	-1.84968
222320_at	---	---	---	---	0.0187033	5.32909	6.21607	-0.886982	-1.8493
232793_at	---	---	---	---	0.0195844	7.24676	8.13154	-0.884778	-1.84648
232704_s_at	9209	LRRFIP2	leucine rich repeat (in FLII) interacting protein 2	NM_001134369 /// NM_006309 /// NM_017724	0.00753478	9.79522	10.6795	-0.884259	-1.84582
1569543_at	6251	RSU1	Ras suppressor protein 1	NM_012425 /// NM_152724	0.00807945	8.06717	8.9476	-0.88043	-1.84092
212730_at	23336	SYNM	synemin, intermediate filament protein	NM_015286 /// NM_145728	0.027276	8.91784	9.79568	-0.877836	-1.83762
242456_at	4361	MRE11A	MRE11 meiotic recombination 11 homolog A (S. cerevisiae)	NM_005590 /// NM_005591	0.000924962	6.30518	7.18295	-0.877771	-1.83753
240383_at	7323	UBE2D3	ubiquitin-conjugating enzyme E2D 3	NM_003340 /// NM_181886 /// NM_181887 /// NM_181888 /// NM_181889 /// NM_181890 /// NM_	0.00906016	11.6345	12.5116	-0.877121	-1.83671
230528_s_at	100287195 /// 100289034 /// 100653047 /// 100653267 /// 65996	LOC100287195 /// LOC100289034 /// LOC100653047 /// LOC100653267 /// MGC2752	60S ribosomal protein L23a-like /// ribosomal protein L23a pseudogene /// 60S ribosomal	NM_023939 /// NR_026052 /// XR_132459 /// XR_132461 /// XR_132493 /// XR_132905 /// XR_	0.0168991	9.06736	9.94257	-0.875208	-1.83427
1567706_at	---	---	---	---	0.00175337	3.44941	4.3243	-0.874889	-1.83387
1569540_at	---	---	---	---	0.0229727	7.85819	8.7316	-0.87341	-1.83199
244708_at	6334	SCN8A	sodium channel, voltage gated, type VIII, alpha subunit	NM_001177984 /// NM_014191 /// NM_175894 /// XR_110352 /// XR_111288	0.00341719	6.59097	7.46302	-0.872044	-1.83025
239373_at	---	---	---	---	0.0148445	7.30498	8.17634	-0.871361	-1.82939
238342_at	---	---	---	---	0.0244643	9.02437	9.89172	-0.867348	-1.82431
1570335_at	---	---	---	---	0.0154587	7.01784	7.88366	-0.865815	-1.82237
208791_at	1191	CLU	clusterin	NM_001831 /// NM_203339 /// NR_038335 /// NR_045494	0.0458909	10.709	11.5746	-0.865583	-1.82208
213258_at	7035	TFPI	tissue factor pathway inhibitor (lipoprotein-associated coagulation inhibitor)	NM_001032281 /// NM_006287	0.0185521	5.6768	6.54087	-0.864068	-1.82016
1570165_at	---	---	---	---	0.0129144	8.3886	9.25246	-0.863851	-1.81989
1570048_at	120526	DNAJC24	DnaJ (Hsp40) homolog, subfamily C, member 24	NM_181706	0.000115154	7.66275	8.52562	-0.862876	-1.81866
230278_at	---	---	---	---	0.0112488	7.33034	8.19248	-0.86214	-1.81773
242369_x_at	---	---	---	---	0.00503924	9.35532	10.217	-0.861698	-1.81718
219569_s_at	80723	SLC35G2	solute carrier family 35, member G2	NM_001097599 /// NM_001097600 /// NM_025246	0.0132034	6.99985	7.86103	-0.861176	-1.81652
1558695_at	---	---	---	---	0.0260504	6.98994	7.85042	-0.860476	-1.81564
205862_at	9687	GREB1	growth regulation by estrogen in breast cancer 1	NM_014668 /// NM_033090 /// NM_148903	0.00326188	3.28429	4.14364	-0.85935	-1.81422
232705_at	9209	LRRFIP2	Leucine rich repeat (in FLII) interacting protein 2	NM_001134369 /// NM_006309 /// NM_017724	0.0104866	9.35256	10.2095	-0.85692	-1.81117
206237_s_at	3084	NRG1	neuregulin 1	NM_001159995 /// NM_001159996 /// NM_001159999 /// NM_001160001 /// NM_001160002 /// NM	0.00786638	7.27527	8.12803	-0.852756	-1.80595
227959_at	---	---	---	---	0.0260702	6.60914	7.46179	-0.852647	-1.80581
215212_at	---	---	---	---	0.00639617	8.64991	9.50237	-0.852459	-1.80558
242797_x_at	---	---	---	---	0.00933834	7.47498	8.32737	-0.85239	-1.80549
207115_x_at	54799	MBTD1	mbt domain containing 1	NM_017643	0.0104361	6.26365	7.11412	-0.850467	-1.80308
205463_s_at	5154	PDGFA	platelet-derived growth factor alpha polypeptide	NM_002607 /// NM_033023	0.0121876	8.62372	9.47342	-0.849697	-1.80212
1557403_s_at	---	---	---	---	0.0422917	5.99058	6.83978	-0.849199	-1.8015
238341_at	---	---	---	---	0.0240931	9.50948	10.357	-0.847525	-1.79941
239166_at	---	---	---	---	0.0396719	9.55833	10.3974	-0.839017	-1.78883
240269_at	---	---	---	---	0.0163546	6.45936	7.29756	-0.838198	-1.78782
240652_at	---	---	---	---	0.00241115	10.5242	11.3606	-0.836386	-1.78557
243623_at	6512	SLC1A7	solute carrier family 1 (glutamate transporter), member 7	NM_006671	0.0311089	7.49191	8.32404	-0.83213	-1.78031
1566324_a_at	4094	MAF	v-maf musculoaponeurotic fibrosarcoma oncogene homolog (avian)	NM_001031804 /// NM_005360	0.0136951	7.9563	8.78511	-0.82881	-1.77622
213274_s_at	1508	CTSB	cathepsin B	NM_001908 /// NM_147780 /// NM_147781 /// NM_147782 /// NM_147783	0.0407524	10.5405	11.3682	-0.82768	-1.77483
221555_x_at	8555	CDC14B	CDC14 cell division cycle 14 homolog B (S. cerevisiae)	NM_001077181 /// NM_003671 /// NM_033331 /// NM_033332	0.0279904	10.2387	11.0659	-0.827173	-1.7742
1556658_a_at	---	---	---	---	0.00969991	8.83344	9.6583	-0.824857	-1.77136
202458_at	11098	PRSS23	protease, serine, 23	NM_007173	0.0189188	10.2744	11.0955	-0.82109	-1.76674
222880_at	10000	AKT3	v-akt murine thymoma viral oncogene homolog 3 (protein kinase B, gamma)	NM_001206729 /// NM_005465 /// NM_181690	0.00309451	9.44706	10.2676	-0.820486	-1.766
201249_at	6513	SLC2A1	solute carrier family 2 (facilitated glucose transporter), member 1	NM_006516	0.000329534	6.11434	6.93296	-0.818616	-1.76371
1559663_at	---	---	---	---	0.0235475	8.34863	9.16718	-0.818547	-1.76363
229151_at	6563	SLC14A1	solute carrier family 14 (urea transporter), member 1 (Kidd blood group)	NM_001128588 /// NM_001146036 /// NM_001146037 /// NM_015865	0.0107054	9.84291	10.6612	-0.818256	-1.76327
237689_at	---	---	---	---	0.0239219	6.94533	7.7635	-0.818176	-1.76318
233407_at	---	---	---	---	0.0294552	5.08931	5.90602	-0.816709	-1.76138
1559232_a_at	---	---	---	---	0.0495272	7.66804	8.483	-0.814955	-1.75924
1563061_at	---	---	---	---	0.0320273	4.8467	5.66101	-0.81431	-1.75846
241063_at	---	---	---	---	0.038388	8.63029	9.44403	-0.813733	-1.75775
228438_at	100132891	LOC100132891	uncharacterized LOC100132891	NR_033651 /// NR_033652	0.0379763	7.37091	8.183	-0.812089	-1.75575
229830_at	---	---	---	---	0.00575821	9.38376	10.195	-0.811267	-1.75475
242611_at	---	---	---	---	0.00527678	6.4852	7.29424	-0.809037	-1.75204
1563720_at	---	---	---	---	0.0485072	6.86884	7.67753	-0.80869	-1.75162
215203_at	2803	GOLGA4	golgin A4	NM_001172713 /// NM_002078	0.0303114	9.43689	10.2449	-0.808037	-1.75083
1557016_a_at	163747	C1orf177	chromosome 1 open reading frame 177	NM_001110533 /// NM_152607	0.0403423	7.99483	8.80086	-0.806028	-1.74839
1555210_at	56986	DTWD1	DTW domain containing 1	NM_001144955 /// NM_020234	0.0062544	7.49828	8.3039	-0.80562	-1.7479
230690_at	81027	TUBB1	tubulin, beta 1 class VI	NM_030773	0.00801883	12.1896	12.9929	-0.803269	-1.74505
1570441_at	63908	NAPB	N-ethylmaleimide-sensitive factor attachment protein, beta	NM_022080	0.0236353	5.4498	6.25089	-0.801086	-1.74241
242094_at	---	---	---	---	0.038227	5.99769	6.79824	-0.800548	-1.74176
1559410_at	---	---	---	---	0.0436947	10.1895	10.9885	-0.799017	-1.73991
243540_at	---	---	---	---	0.00752427	5.75235	6.54774	-0.795391	-1.73555
234186_at	---	---	---	---	0.0116456	9.4214	10.2162	-0.794835	-1.73488
237216_at	---	---	---	---	0.00664831	8.61066	9.40444	-0.793787	-1.73362
242733_at	---	---	---	---	0.0406544	7.85309	8.6459	-0.792812	-1.73245
229206_at	---	---	---	---	0.0315347	10.4022	11.1945	-0.792396	-1.73195
238161_at	---	---	---	---	0.00334358	6.24201	7.03371	-0.7917	-1.73111
1566901_at	7050	TGIF1	TGFB-induced factor homeobox 1	NM_003244 /// NM_170695 /// NM_173207 /// NM_173208 /// NM_173209 /// NM_173210 /// NM_	0.00319149	6.31073	7.10161	-0.790885	-1.73014
207049_at	6334	SCN8A	sodium channel, voltage gated, type VIII, alpha subunit	NM_001177984 /// NM_014191 /// NM_175894 /// XR_110352 /// XR_111288	0.00610573	6.67773	7.46796	-0.790237	-1.72936
1556849_at	---	---	---	---	0.00844567	6.70516	7.4947	-0.789538	-1.72852
1552716_at	79925	SPEF2	sperm flagellar 2	NM_024867 /// NM_144722	0.00616043	7.06999	7.8592	-0.789212	-1.72813
244288_s_at	---	---	---	---	0.000922134	3.73849	4.52511	-0.786626	-1.72504
227180_at	79993	ELOVL7	ELOVL fatty acid elongase 7	NM_001104558 /// NM_024930	0.0300417	8.05095	8.83647	-0.785516	-1.72371
1558306_at	63892	THADA	thyroid adenoma associated	NM_001083953 /// NM_022065 /// NM_198554	0.0119663	4.97014	5.75314	-0.783006	-1.72071
222966_at	---	---	---	---	0.0296952	6.20156	6.98337	-0.781801	-1.71928
1559449_a_at	---	---	---	---	0.0167221	9.31599	10.0962	-0.78022	-1.71739
1559154_at	---	---	---	---	0.0231412	8.03806	8.81689	-0.778831	-1.71574
1563051_at	5007	OSBP	oxysterol binding protein	NM_002556	0.00705943	9.30599	10.0844	-0.77845	-1.71529
210993_s_at	4086	SMAD1	SMAD family member 1	NM_001003688 /// NM_005900	0.0406886	8.14834	8.92665	-0.778306	-1.71512
214077_x_at	4213	MEIS3P1	Meis homeobox 3 pseudogene 1	NR_002211	0.0228814	8.10527	8.87953	-0.774259	-1.71031
1556657_at	---	---	---	---	0.0170292	8.74329	9.51724	-0.773949	-1.70994
231494_at	---	---	---	---	0.00779482	3.47526	4.24814	-0.772876	-1.70867
1566535_at	---	---	---	---	0.00160058	6.49078	7.26169	-0.770909	-1.70634
237051_at	---	---	---	---	0.00101628	8.08163	8.85247	-0.770839	-1.70626
241343_at	246243	RNASEH1	Ribonuclease H1	NM_002936	0.0180488	6.03107	6.80177	-0.770695	-1.70609
220855_at	100506863	CLTC-IT1	CLTC intronic transcript 1 (non-protein coding)	XM_003118745 /// XM_003403689	0.0114053	8.8375	9.60779	-0.770293	-1.70562
239557_at	---	---	---	---	0.0102806	7.28159	8.05041	-0.768812	-1.70387
233874_at	57606	SLAIN2	SLAIN motif family, member 2	NM_020846	0.0168462	6.15543	6.92349	-0.768065	-1.70298
1560859_at	---	---	---	---	0.00954227	4.31045	5.07582	-0.765366	-1.6998
244286_at	---	---	---	---	0.000679652	10.0023	10.767	-0.764656	-1.69896
210288_at	10219	KLRG1	killer cell lectin-like receptor subfamily G, member 1	NM_005810	0.0183676	10.4001	11.1638	-0.763719	-1.69786
205856_at	6563	SLC14A1	solute carrier family 14 (urea transporter), member 1 (Kidd blood group)	NM_001128588 /// NM_001146036 /// NM_001146037 /// NM_015865	0.0401735	9.38835	10.1501	-0.761751	-1.69555
220177_s_at	64699	TMPRSS3	transmembrane protease, serine 3	NM_001256317 /// NM_024022 /// NM_032401 /// NM_032404 /// NM_032405 /// NR_027348 ///	0.0241909	8.85077	9.61078	-0.760011	-1.6935
228426_at	29121	CLEC2D	C-type lectin domain family 2, member D	NM_001004419 /// NM_001004420 /// NM_001197317 /// NM_001197318 /// NM_001197319 /// NM	0.0116018	9.53993	10.2986	-0.758684	-1.69195
1560025_at	---	---	---	---	0.00619896	5.61976	6.37564	-0.755878	-1.68866
227548_at	94101	ORMDL1	ORM1-like 1 (S. cerevisiae)	NM_001128150 /// NM_016467	0.0343295	10.1753	10.9304	-0.75515	-1.68781
243216_x_at	---	---	---	---	0.00192306	9.03268	9.78683	-0.754154	-1.68664
1557751_at	---	---	---	---	0.0323884	8.81225	9.56398	-0.751729	-1.68381
228618_at	375033	PEAR1	platelet endothelial aggregation receptor 1	NM_001080471 /// NM_207369	0.0318635	7.68719	8.43803	-0.750838	-1.68277
226968_at	23095	KIF1B	kinesin family member 1B	NM_015074 /// NM_183416	0.0010843	10.1332	10.8817	-0.748519	-1.68007
215557_at	---	---	---	---	0.0489866	7.00005	7.7483	-0.748251	-1.67976
222136_x_at	7594	ZNF43	zinc finger protein 43	NM_001256648 /// NM_001256649 /// NM_001256650 /// NM_001256651 /// NM_001256653 /// NM	0.0184693	7.89461	8.64245	-0.747837	-1.67927
1553876_at	154075	SAMD3	sterile alpha motif domain containing 3	NM_001017373 /// NM_001258275 /// NM_152552	0.0144116	9.05878	9.80628	-0.747499	-1.67888
202555_s_at	4638	MYLK	myosin light chain kinase	NM_005965 /// NM_053025 /// NM_053026 /// NM_053027 /// NM_053028 /// NM_053029 /// NM_	0.0438052	8.65934	9.40276	-0.743414	-1.67413
1566446_at	---	---	---	---	0.000930577	9.39535	10.1384	-0.743036	-1.67369
221160_s_at	56344	CABP5	calcium binding protein 5	NM_016367 /// NM_019855	0.0348897	6.12145	6.86374	-0.742283	-1.67282
232537_x_at	4140	MARK3	MAP/microtubule affinity-regulating kinase 3	NM_001128918 /// NM_001128919 /// NM_001128920 /// NM_001128921 /// NM_002376	0.03933	9.03297	9.77523	-0.742263	-1.6728
1561703_at	---	---	---	---	0.020841	3.63194	4.37382	-0.741878	-1.67235
204653_at	7020	TFAP2A	transcription factor AP-2 alpha (activating enhancer binding protein 2 alpha)	NM_001032280 /// NM_001042425 /// NM_003220	0.0341092	3.45351	4.19446	-0.740951	-1.67128
220085_at	3070	HELLS	helicase, lymphoid-specific	NM_018063	0.0139598	8.74053	9.47923	-0.738701	-1.66867
207330_at	5858	PZP	pregnancy-zone protein	NM_002864	0.00896146	7.82273	8.5601	-0.737371	-1.66713
215347_at	---	---	---	---	0.016149	5.28118	6.01765	-0.736472	-1.6661
221272_s_at	81563	C1orf21	chromosome 1 open reading frame 21	NM_030806	0.0128773	8.11449	8.85082	-0.736335	-1.66594
1568801_at	81556	C15orf44	chromosome 15 open reading frame 44	NM_001136043 /// NM_001207057 /// NM_001207058 /// NM_001207059 /// NM_030800 /// NR_04	0.0287691	5.97128	6.70725	-0.735971	-1.66552
225328_at	114907	FBXO32	F-box protein 32	NM_001242463 /// NM_058229 /// NM_148177	0.00045712	9.26059	9.99609	-0.735507	-1.66498
243513_at	---	---	---	---	0.000414732	7.81357	8.54857	-0.734998	-1.6644
217374_x_at	---	---	---	---	0.0204884	9.49319	10.2278	-0.734568	-1.6639
219693_at	56895	AGPAT4	1-acylglycerol-3-phosphate O-acyltransferase 4 (lysophosphatidic acid acyltransferase,	NM_001012733 /// NM_001012734 /// NM_020133	0.00921002	8.84539	9.57982	-0.734429	-1.66374
235030_at	91775	NXPE3	neurexophilin and PC-esterase domain family, member 3	NM_001134456 /// NM_145037	0.00164196	8.95708	9.69142	-0.734343	-1.66364
243715_at	---	---	---	---	0.00881546	6.47444	7.20816	-0.733718	-1.66292
1562083_at	---	---	---	---	0.0301432	5.79432	6.52738	-0.733056	-1.66216
1559862_at	1314	COPA	coatomer protein complex, subunit alpha	NM_001098398 /// NM_004371	0.0413041	6.23022	6.96282	-0.732599	-1.66163
1559895_x_at	---	---	---	---	0.000401843	7.02563	7.75802	-0.732384	-1.66138
1559249_at	6310	ATXN1	ataxin 1	NM_000332 /// NM_001128164	0.018495	7.26586	7.99718	-0.731324	-1.66016
1562925_at	---	---	---	---	0.046195	7.81783	8.54814	-0.730305	-1.65899
231933_at	220972	2013-03-08	membrane-associated ring finger (C3HC4) 8, E3 ubiquitin protein ligase	NM_001002265 /// NM_001002266 /// NM_145021	0.0484408	9.85176	10.5816	-0.729881	-1.6585
236524_at	---	---	---	---	0.014349	8.53028	9.25878	-0.728495	-1.65691
223126_s_at	81563	C1orf21	chromosome 1 open reading frame 21	NM_030806	0.0365296	8.46514	9.19306	-0.727918	-1.65625
206425_s_at	7222	TRPC3	transient receptor potential cation channel, subfamily C, member 3	NM_001130698 /// NM_003305	0.00736357	5.42554	6.15313	-0.727591	-1.65587
243751_at	1106	CHD2	chromodomain helicase DNA binding protein 2	NM_001042572 /// NM_001271	0.0186283	7.27394	7.99725	-0.723314	-1.65097
1569091_at	---	---	---	---	0.000832326	5.76191	6.48402	-0.722117	-1.6496
232778_at	---	---	---	---	0.00560106	9.29504	10.0165	-0.721447	-1.64884
242163_at	9967	THRAP3	thyroid hormone receptor associated protein 3	NM_005119	0.0162854	10.1717	10.8903	-0.718583	-1.64556
1560026_at	---	---	---	---	0.0210866	8.73328	9.4498	-0.716526	-1.64322
219454_at	25975	EGFL6	EGF-like-domain, multiple 6	NM_001167890 /// NM_015507	0.0224158	3.67595	4.39162	-0.715672	-1.64225
233383_at	---	---	---	---	0.0019317	5.37934	6.09441	-0.715068	-1.64156
236041_at	---	---	---	---	0.0277139	8.78579	9.49946	-0.713675	-1.63998
208230_s_at	3084	NRG1	neuregulin 1	NM_001159995 /// NM_001159996 /// NM_001159999 /// NM_001160001 /// NM_001160002 /// NM	0.0131131	6.02697	6.73915	-0.712178	-1.63828
244014_x_at	---	---	---	---	0.00115221	8.23788	8.94967	-0.711789	-1.63783
204720_s_at	9829	DNAJC6	DnaJ (Hsp40) homolog, subfamily C, member 6	NM_001256864 /// NM_001256865 /// NM_014787	0.0416245	5.64179	6.35238	-0.710585	-1.63647
1562372_at	22987	SV2C	synaptic vesicle glycoprotein 2C	NM_014979	0.000332961	5.09602	5.80651	-0.71049	-1.63636
236650_at	---	---	---	---	0.0106296	7.01908	7.72612	-0.707036	-1.63245
215162_at	253959	RALGAPA1	Ral GTPase activating protein, alpha subunit 1 (catalytic)	NM_014990 /// NM_194301	0.00753557	7.77378	8.47943	-0.705656	-1.63089
210800_at	1678	TIMM8A	translocase of inner mitochondrial membrane 8 homolog A (yeast)	NM_001145951 /// NM_004085 /// NM_032696	0.0476126	8.71179	9.41731	-0.705521	-1.63073
238844_s_at	4867	NPHP1	nephronophthisis 1 (juvenile)	NM_000272 /// NM_001128178 /// NM_001128179 /// NM_207181	0.0215335	5.31857	6.02305	-0.704477	-1.62955
241660_at	---	---	---	---	0.0102535	4.87193	5.57575	-0.70382	-1.62881
220030_at	55359	STYK1	serine/threonine/tyrosine kinase 1	NM_018423	0.00428245	6.96003	7.66357	-0.703539	-1.62849
239409_at	---	---	---	---	0.00347729	10.7074	11.409	-0.701553	-1.62625
1559696_at	---	---	---	---	0.0164427	4.17772	4.87848	-0.700759	-1.62536
235693_at	---	---	---	---	0.00112797	10.9914	11.6916	-0.700276	-1.62482
208228_s_at	2263	FGFR2	fibroblast growth factor receptor 2	NM_000141 /// NM_001144913 /// NM_001144914 /// NM_001144915 /// NM_001144916 /// NM_00	0.00053489	6.32619	7.02623	-0.700046	-1.62456
1565881_at	---	---	---	---	0.00642056	6.71403	7.4126	-0.698567	-1.62289
242912_at	404785 /// 641455	POTEG /// POTEM	POTE ankyrin domain family, member G /// POTE ankyrin domain family, member M	NM_001005356 /// NM_001005357 /// NM_001145442 /// NM_207513 /// NR_027480	0.0315968	7.74825	8.44571	-0.697464	-1.62165
1561166_a_at	---	---	---	---	0.0235418	8.06347	8.7598	-0.696326	-1.62037
1558710_at	---	---	---	---	0.0134549	9.05683	9.7531	-0.696274	-1.62031
203476_at	7162	TPBG	trophoblast glycoprotein	NM_001166392 /// NM_006670	0.0496385	6.25422	6.95032	-0.696102	-1.62012
226663_at	100505494 /// 55608	ANKRD10 /// ANKRD10-IT1	ankyrin repeat domain 10 /// ANKRD10 intronic transcript 1 (non-protein coding)	NM_017664 /// XR_109155 /// XR_111397	0.0397543	10.54	11.235	-0.694966	-1.61885
222082_at	51341	ZBTB7A	zinc finger and BTB domain containing 7A	NM_015898	0.00304793	8.2987	8.99259	-0.69389	-1.61764
207738_s_at	10787	NCKAP1	NCK-associated protein 1	NM_013436 /// NM_205842	0.0384289	6.88975	7.58189	-0.692142	-1.61568
207889_at	1757	SARDH	sarcosine dehydrogenase	NM_001134707 /// NM_007101	0.00233415	4.40932	5.09779	-0.688469	-1.61157
239754_at	125144 /// 26800 /// 692087 /// 692106	C17orf76-AS1 /// SNORD49A /// SNORD49B /// SNORD65	C17orf76 antisense RNA 1 (non-protein coding) /// small nucleolar RNA, C/D box 49A ///	NM_152350 /// NR_002744 /// NR_003043 /// NR_003054 /// NR_027158 /// NR_027159 /// NR_	0.0327559	7.00281	7.68957	-0.686768	-1.60967
1561364_at	---	---	---	---	0.0385941	6.52208	7.20789	-0.685801	-1.6086
1557036_at	22890	ZBTB1	Zinc finger and BTB domain containing 1	NM_001123329 /// NM_014950	0.0290364	8.08638	8.77054	-0.684153	-1.60676
237751_x_at	---	---	---	---	0.00255271	5.77667	6.45995	-0.683287	-1.60579
207735_at	54941	RNF125	ring finger protein 125, E3 ubiquitin protein ligase	NM_017831	0.0162181	8.5143	9.19745	-0.683149	-1.60564
232295_at	85476	GFM1	G elongation factor, mitochondrial 1	NM_024996	0.03158	5.40655	6.08956	-0.683004	-1.60548
1562226_at	221806	VWDE	von Willebrand factor D and EGF domains	NM_001135924	0.03195	3.8494	4.5322	-0.682794	-1.60525
1569444_at	---	---	---	---	0.035557	5.18843	5.87115	-0.682719	-1.60516
233706_at	---	---	---	---	0.0185983	9.16675	9.84887	-0.682127	-1.6045
214146_s_at	5473	PPBP	pro-platelet basic protein (chemokine (C-X-C motif) ligand 7)	NM_002704	0.0375622	12.8803	13.5588	-0.67856	-1.60054
219304_s_at	80310	PDGFD	platelet derived growth factor D	NM_025208 /// NM_033135	0.0103857	9.26299	9.9398	-0.676812	-1.5986
1569672_at	---	---	---	---	0.025122	6.02968	6.70591	-0.676235	-1.59796
1559528_at	100129917	LOC100129917	uncharacterized LOC100129917	NR_036511 /// NR_036512	0.0294847	7.76874	8.44492	-0.676185	-1.59791
203414_at	23531	MMD	monocyte to macrophage differentiation-associated	NM_012329	0.00172945	11.8906	12.5655	-0.674843	-1.59642
239321_at	441454	LOC441454	prothymosin, alpha pseudogene	NR_028350 /// XR_133553	0.0193905	6.02571	6.70022	-0.674512	-1.59606
215345_x_at	---	---	---	---	0.000509392	8.27993	8.95177	-0.671839	-1.5931
228040_at	389741	MGC21881	uncharacterized locus MGC21881	NM_203448 /// NR_015363 /// XR_133517	0.000964228	9.36093	10.0317	-0.670791	-1.59195
207194_s_at	3386	ICAM4	intercellular adhesion molecule 4 (Landsteiner-Wiener blood group)	NM_001039132 /// NM_001544 /// NM_022377	0.0391107	8.32259	8.99246	-0.669876	-1.59094
220613_s_at	54843	SYTL2	synaptotagmin-like 2	NM_001162951 /// NM_001162952 /// NM_001162953 /// NM_032379 /// NM_032943 /// NM_20692	0.0216458	8.22065	8.88992	-0.669265	-1.59026
207731_at	---	---	---	---	0.0285632	4.86657	5.53452	-0.667954	-1.58882
242693_at	---	---	---	---	0.00439989	9.63198	10.2996	-0.667571	-1.5884
1562399_at	---	---	---	---	0.0214075	8.204	8.86905	-0.665048	-1.58562
216746_at	---	---	---	---	0.0290802	4.53464	5.1996	-0.664964	-1.58553
201334_s_at	23365	ARHGEF12	Rho guanine nucleotide exchange factor (GEF) 12	NM_001198665 /// NM_015313	0.0179617	10.1213	10.7862	-0.664856	-1.58541
207536_s_at	3604	TNFRSF9	tumor necrosis factor receptor superfamily, member 9	NM_001561	0.00377401	8.55651	9.22122	-0.664708	-1.58525
233272_at	---	---	---	---	0.0131353	7.92595	8.58996	-0.664005	-1.58447
1561882_at	94120	SYTL3	synaptotagmin-like 3	NM_001009991 /// NM_001242384 /// NM_001242394 /// NM_001242395	0.0387285	7.89271	8.55669	-0.663981	-1.58445
235850_at	26355	FAM162A	family with sequence similarity 162, member A	NM_014367	0.0443346	7.31375	7.97728	-0.663531	-1.58396
227236_at	10100	TSPAN2	tetraspanin 2	NM_005725	0.0275983	10.3166	10.9792	-0.662558	-1.58289
235123_at	---	---	---	---	0.0100503	9.94225	10.6039	-0.66163	-1.58187
240102_at	---	---	---	---	0.0100788	9.16392	9.82424	-0.660328	-1.58044
1570571_at	55297	CCDC91	Coiled-coil domain containing 91	NM_018318	0.00617501	8.31414	8.97393	-0.659794	-1.57986
215866_at	---	---	---	---	0.0101087	5.41356	6.07314	-0.659572	-1.57961
244134_at	---	---	---	---	0.0480745	4.97691	5.63245	-0.655543	-1.57521
223766_at	100133130	LOC100133130	PRO1102	XM_001724485	0.00891911	9.7759	10.4304	-0.654511	-1.57408
241182_at	---	---	---	---	0.0036932	4.78393	5.43763	-0.653702	-1.5732
233614_at	---	---	---	---	0.00453953	8.82933	9.483	-0.653663	-1.57316
214074_s_at	2017	CTTN	cortactin	NM_001184740 /// NM_005231 /// NM_138565	0.0341264	7.25503	7.90841	-0.653376	-1.57284
243226_at	---	---	---	---	0.00793349	7.09386	7.74708	-0.653221	-1.57268
216877_at	---	---	---	---	0.00401335	5.62702	6.27978	-0.652758	-1.57217
221696_s_at	55359	STYK1	serine/threonine/tyrosine kinase 1	NM_018423	0.0209507	7.12389	7.77612	-0.652232	-1.5716
228667_at	56895	AGPAT4	1-acylglycerol-3-phosphate O-acyltransferase 4 (lysophosphatidic acid acyltransferase,	NM_001012733 /// NM_001012734 /// NM_020133	0.0175811	8.78151	9.43276	-0.651247	-1.57053
220243_at	29068	ZBTB44	zinc finger and BTB domain containing 44	NM_014155	0.0148428	9.6952	10.3461	-0.650899	-1.57015
215786_at	---	---	---	---	0.0030157	8.89932	9.55013	-0.650817	-1.57006
233431_x_at	---	---	---	---	0.00361331	9.54036	10.1909	-0.650521	-1.56973
219728_at	9499	MYOT	myotilin	NM_001135940 /// NM_006790	0.0217605	7.43226	8.08268	-0.650422	-1.56963
220666_at	---	---	---	---	0.0157543	3.23094	3.88077	-0.649827	-1.56898
208491_s_at	5239	PGM5	phosphoglucomutase 5	NM_021965	0.00594596	5.54445	6.19286	-0.648407	-1.56744
233940_at	---	---	---	---	0.0205762	7.74585	8.3941	-0.648258	-1.56727
217653_x_at	---	---	---	---	0.00553754	9.52592	10.1738	-0.647863	-1.56685
216000_at	---	---	---	---	0.00244846	8.6131	9.2607	-0.647603	-1.56656
233053_at	---	---	---	---	0.0248358	6.08791	6.73539	-0.647488	-1.56644
240297_at	---	---	---	---	0.00478161	6.22092	6.86748	-0.64655	-1.56542
215392_at	---	---	---	---	0.0493336	7.07012	7.71583	-0.645713	-1.56451
214731_at	---	---	---	---	0.00187389	10.2383	10.8833	-0.645006	-1.56375
220132_s_at	29121	CLEC2D	C-type lectin domain family 2, member D	NM_001004419 /// NM_001004420 /// NM_001197317 /// NM_001197318 /// NM_001197319 /// NM	0.00684274	10.9515	11.5965	-0.644944	-1.56368
1554730_at	79772	MCTP1	multiple C2 domains, transmembrane 1	NM_001002796 /// NM_024717	0.0255937	9.06349	9.70792	-0.64443	-1.56312
232511_at	---	---	---	---	0.000658544	10.4461	11.0885	-0.642366	-1.56089
216115_at	4763	NF1	neurofibromin 1	NM_000267 /// NM_001042492 /// NM_001128147	0.0105901	6.06873	6.71099	-0.642263	-1.56078
232885_at	92482	BBIP1	BBSome interacting protein 1	NM_001195304 /// NM_001195305 /// NM_001195306 /// NM_001195307 /// NM_001243783 /// NR	0.0304503	8.20614	8.84678	-0.640639	-1.55902
217757_at	2	A2M	alpha-2-macroglobulin	NM_000014	0.00546008	6.91709	7.55643	-0.639342	-1.55762
235007_at	55212	BBS7	Bardet-Biedl syndrome 7	NM_018190 /// NM_176824	0.0470744	8.11848	8.75692	-0.638438	-1.55664
1561705_at	---	---	---	---	0.0139339	8.30516	8.942	-0.636839	-1.55492
228658_at	440823	MIAT	myocardial infarction associated transcript (non-protein coding)	NR_003491 /// NR_033319 /// NR_033320 /// NR_033321	0.00215828	11.4403	12.0765	-0.636206	-1.55424
1562084_at	---	---	---	---	0.0282262	6.83959	7.4758	-0.636202	-1.55423
233425_at	---	---	---	---	0.0278932	9.26392	9.89993	-0.636011	-1.55403
1560237_at	---	---	---	---	0.0152813	5.86095	6.4955	-0.634552	-1.55246
1566463_at	---	---	---	---	0.0116817	7.54466	8.17881	-0.634156	-1.55203
238860_at	221443	C6orf130	chromosome 6 open reading frame 130	NM_145063	0.0157644	10.909	11.543	-0.634073	-1.55194
230595_at	100653336 /// 572558	LOC100653336 /// PGM5-AS1	uncharacterized LOC100653336 /// PGM5 antisense RNA 1 (non-protein coding)	NR_015423 /// XR_133309 /// XR_133310 /// XR_133311	0.0206895	5.76541	6.39854	-0.633131	-1.55093
1569886_a_at	112937	GLB1L3	galactosidase, beta 1-like 3	NM_001080407 /// NM_138416	0.0220551	6.65158	7.28194	-0.630352	-1.54794
239592_at	---	---	---	---	0.0476941	9.40809	10.0375	-0.629387	-1.54691
234043_at	---	---	---	---	0.0222256	8.05244	8.68102	-0.628575	-1.54604
240358_at	---	---	---	---	0.00375311	9.81125	10.439	-0.627699	-1.5451
205256_at	9880	ZBTB39	zinc finger and BTB domain containing 39	NM_014830	0.0370222	9.14073	9.76592	-0.625196	-1.54242
240902_at	283624	LOC283624	uncharacterized LOC283624	NR_038970 /// NR_038971	0.0245345	5.02274	5.64773	-0.624988	-1.5422
1560814_a_at	90416	C15orf57	chromosome 15 open reading frame 57	NM_001080791 /// NM_001080792 /// NM_052849	0.0374521	8.03069	8.65542	-0.624727	-1.54192
1565741_at	---	---	---	---	0.015015	4.88122	5.50562	-0.6244	-1.54157
233884_at	59269	HIVEP3	human immunodeficiency virus type I enhancer binding protein 3	NM_001127714 /// NM_024503 /// NR_038260 /// NR_038261	0.00904675	8.70799	9.3323	-0.624307	-1.54147
1562948_at	---	---	---	---	0.0178364	7.16334	7.78747	-0.624131	-1.54128
1564139_at	144571	A2M-AS1	A2M antisense RNA 1 (non-protein coding)	NR_026971	0.0449416	10.7852	11.4083	-0.623135	-1.54022
220969_s_at	---	---	---	---	0.0232178	10.7938	11.4168	-0.623005	-1.54008
1570566_at	---	---	---	---	0.00787344	7.53748	8.16047	-0.622992	-1.54007
244145_at	---	---	---	---	0.0216328	10.0188	10.6409	-0.62206	-1.53907
203305_at	2162	F13A1	coagulation factor XIII, A1 polypeptide	NM_000129	0.0199664	11.207	11.8284	-0.621473	-1.53845
1553693_s_at	84869	CBR4	carbonyl reductase 4	NM_032783	0.000363806	10.3594	10.9798	-0.620409	-1.53731
1564233_at	285150	FLJ33534	uncharacterized LOC285150	NM_182586 /// NR_040080	0.0117588	6.35079	6.97075	-0.619958	-1.53683
242600_at	257019	FRMD3	FERM domain containing 3	NM_001244959 /// NM_001244960 /// NM_001244961 /// NM_001244962 /// NM_174938	0.00880874	7.50062	8.11974	-0.619126	-1.53594
1556202_at	23380	SRGAP2	SLIT-ROBO Rho GTPase activating protein 2	NM_001042758 /// NM_001170637 /// NM_015326	8.57823e-06	9.00669	9.62466	-0.617964	-1.53471
243855_at	---	---	---	---	0.00498856	11.1771	11.793	-0.615875	-1.53249
206907_at	8744	TNFSF9	tumor necrosis factor (ligand) superfamily, member 9	NM_003811	0.0123256	7.38954	8.00541	-0.615873	-1.53248
230740_at	30845	EHD3	EH-domain containing 3	NM_014600	0.0141773	9.07125	9.68623	-0.614986	-1.53154
60794_f_at	730051	ZNF814	zinc finger protein 814	NM_001144989	0.00445841	9.7243	10.3392	-0.614899	-1.53145
241536_at	---	---	---	---	0.00136905	5.42709	6.04197	-0.614886	-1.53144
1569108_a_at	51385	ZNF589	zinc finger protein 589	NM_016089	0.00806024	7.04759	7.66227	-0.614686	-1.53122
233771_at	---	---	---	---	0.0167156	6.43684	7.0513	-0.614468	-1.53099
1556905_at	84765	ZNF577	zinc finger protein 577	NM_001135590 /// NM_032679 /// NR_024181	0.00532992	5.57302	6.1872	-0.614176	-1.53068
242134_at	---	---	---	---	0.00621777	8.30657	8.91941	-0.612845	-1.52927
223063_at	84886	C1orf198	chromosome 1 open reading frame 198	NM_001136494 /// NM_001136495 /// NM_032800	0.00803388	8.61191	9.22429	-0.61238	-1.52878
238835_at	552	AVPR1A	arginine vasopressin receptor 1A	NM_000706	0.0437671	3.60214	4.21337	-0.611235	-1.52757
231440_at	100507206	LOC100507206	uncharacterized LOC100507206	NR_038256	0.039574	7.23063	7.84127	-0.610644	-1.52694
240158_at	---	---	---	---	0.00445225	5.20143	5.8119	-0.610477	-1.52676
215137_at	---	---	---	---	0.00368438	8.4299	9.0398	-0.609901	-1.52615
222043_at	1191	CLU	clusterin	NM_001831 /// NM_203339 /// NR_038335 /// NR_045494	0.0167878	6.76499	7.3738	-0.608808	-1.525
243919_at	---	---	---	---	0.0355656	8.84367	9.45202	-0.608349	-1.52451
242906_at	143686	SESN3	sestrin 3	NM_144665	0.00419296	8.22704	8.83476	-0.607714	-1.52384
243388_at	---	---	---	---	0.00379302	6.55153	7.15901	-0.607487	-1.5236
1558592_at	---	---	---	---	0.0312014	8.16934	8.77641	-0.607075	-1.52317
244515_at	---	---	---	---	0.0135786	8.29072	8.89702	-0.606303	-1.52235
225021_at	55205	ZNF532	zinc finger protein 532	NM_018181	0.0409871	7.42843	8.03444	-0.606013	-1.52205
1570409_x_at	---	---	---	---	0.0271415	7.48101	8.08701	-0.605999	-1.52203
242144_at	---	---	---	---	0.0129867	8.1601	8.76594	-0.605848	-1.52187
1553678_a_at	3688	ITGB1	integrin, beta 1 (fibronectin receptor, beta polypeptide, antigen CD29 includes MDF2, M	NM_002211 /// NM_033666 /// NM_033667 /// NM_033668 /// NM_033669 /// NM_133376	0.00123668	10.4489	11.0546	-0.605768	-1.52179
232530_at	5337	PLD1	phospholipase D1, phosphatidylcholine-specific	NM_001130081 /// NM_002662	0.0295965	7.49305	8.09753	-0.604486	-1.52044
1556778_at	---	---	---	---	0.0200841	7.28617	7.89	-0.603833	-1.51975
228892_at	153769	SH3RF2	SH3 domain containing ring finger 2	NM_152550	0.0196276	5.72758	6.3295	-0.601924	-1.51774
1569499_at	---	---	---	---	0.0406316	9.76383	10.3654	-0.601537	-1.51733
216173_at	---	---	---	---	0.0365042	7.05213	7.65183	-0.599701	-1.5154
1565882_at	---	---	---	---	0.0324781	7.90081	8.50034	-0.599538	-1.51523
222499_at	100652993 /// 100653136 /// 51021	LOC100652993 /// LOC100653136 /// MRPS16	uncharacterized LOC100652993 /// uncharacterized LOC100653136 /// mitochondrial ribosom	NM_016065 /// XR_132786 /// XR_132940	0.0177281	8.65595	9.25515	-0.599202	-1.51488
1554810_at	8605	PLA2G4C	phospholipase A2, group IVC (cytosolic, calcium-independent)	NM_001159322 /// NM_001159323 /// NM_003706	0.0184831	6.02567	6.62437	-0.598692	-1.51434
216947_at	1674	DES	desmin	NM_001927	0.00585034	4.01627	4.61468	-0.598406	-1.51404
232504_at	285628 /// 406938	LOC285628 /// MIR146A	uncharacterized LOC285628 /// microRNA 146a	NR_029701	0.0048352	8.62163	9.21979	-0.598151	-1.51378
243037_at	---	---	---	---	0.0213601	7.97597	8.57286	-0.596888	-1.51245
223125_s_at	81563	C1orf21	chromosome 1 open reading frame 21	NM_030806	0.0279987	10.3546	10.951	-0.596434	-1.51197
240636_at	---	---	---	---	0.00122579	8.62719	9.22343	-0.596231	-1.51176
243827_at	---	---	---	---	0.0045192	9.82255	10.4177	-0.595136	-1.51062
244612_at	---	---	---	---	0.0390394	6.04577	6.64049	-0.594725	-1.51018
238718_at	---	---	---	---	0.021357	6.83912	7.43266	-0.593543	-1.50895
226681_at	7328	UBE2H	Ubiquitin-conjugating enzyme E2H	NM_001202498 /// NM_003344 /// NM_182697	0.00274521	10.3953	10.9887	-0.593371	-1.50877
1559807_at	---	---	---	---	0.0139034	7.61783	8.21091	-0.593073	-1.50846
228367_at	115701	ALPK2	alpha-kinase 2	NM_052947	0.0426212	4.735	5.32769	-0.592686	-1.50805
243801_x_at	51263	MRPL30	mitochondrial ribosomal protein L30	NM_016503 /// NM_145212 /// NM_145213 /// NR_028356	0.00435238	9.35033	9.94201	-0.591678	-1.507
205296_at	5933	RBL1	retinoblastoma-like 1 (p107)	NM_002895 /// NM_183404	0.00123086	9.3166	9.90756	-0.590962	-1.50625
1559949_at	---	---	---	---	0.0195343	8.09102	8.68183	-0.590808	-1.50609
1568646_x_at	7757	ZNF208	zinc finger protein 208	NM_007153	0.0453974	4.04669	4.63747	-0.590786	-1.50607
224173_s_at	150590 /// 51263	C2orf15 /// MRPL30	chromosome 2 open reading frame 15 /// mitochondrial ribosomal protein L30	NM_016503 /// NM_144706 /// NM_145212 /// NM_145213 /// NR_028356	0.0045692	4.19464	4.78469	-0.590049	-1.5053
204783_at	4291	MLF1	myeloid leukemia factor 1	NM_001130156 /// NM_001130157 /// NM_001195432 /// NM_001195433 /// NM_001195434 /// NM	0.0429554	3.86374	4.45369	-0.589945	-1.50519
1563001_at	---	---	---	---	0.00351462	3.66896	4.2583	-0.589336	-1.50455
1569596_at	---	---	---	---	0.00486338	5.9251	6.51428	-0.589182	-1.50439
242729_at	100506866	LOC100506866	Uncharacterized LOC100506866	NR_038271 /// NR_038272	0.00497124	7.93545	8.52454	-0.58909	-1.5043
204422_s_at	2247	FGF2	fibroblast growth factor 2 (basic)	NM_002006	0.0302875	4.05823	4.6469	-0.588668	-1.50386
243203_at	---	---	---	---	0.0231297	7.52716	8.11566	-0.588498	-1.50368
242016_at	---	---	---	---	0.00716361	5.59194	6.18042	-0.588489	-1.50367
208719_s_at	10521	DDX17	DEAD (Asp-Glu-Ala-Asp) box helicase 17	NM_001098504 /// NM_001098505 /// NM_006386 /// NM_030881	0.0479188	9.2566	9.84395	-0.587347	-1.50248
226811_at	54855	FAM46C	family with sequence similarity 46, member C	NM_017709	0.00437811	11.5399	12.1266	-0.586702	-1.50181
216298_at	445347	TARP	TCR gamma alternate reading frame protein	NM_001003799 /// NM_001003806	0.0407695	8.72315	9.30966	-0.586507	-1.50161
229128_s_at	81611	ANP32E	Acidic (leucine-rich) nuclear phosphoprotein 32 family, member E	NM_001136478 /// NM_001136479 /// NM_030920	0.0376484	10.1325	10.7184	-0.585939	-1.50102
239584_at	---	---	---	---	0.0376557	3.96512	4.55099	-0.585873	-1.50095
234161_at	---	---	---	---	0.0413359	6.61982	7.20532	-0.585502	-1.50056
201905_s_at	10217	CTDSPL	CTD (carboxy-terminal domain, RNA polymerase II, polypeptide A) small phosphatase-like	NM_001008392 /// NM_005808	0.0433769	7.40551	7.99074	-0.585229	-1.50028
