# Supplementary material for: Limited HIV Infection of Central Memory and Stem Cell Memory CD4+ T Cells Is Associated with Lack of Progression in Viremic Individuals
Source: PLoS Pathog. 2014 Aug 28;10(8):e1004345. doi: 10.1371/journal.ppat.1004345 (PMC4148445; doi:10.1371/journal.ppat.1004345)
Supplement: Table S2 — Full list of genes increased in PPs compared to VNPs by microarray, representing 293 annotated transcripts that were differentially expressed between subsets. (XLSX) [file ppat.1004345.s004.xlsx]

## Sheet: Supplementary_Table_S2_293_UP_i
Probeset ID	Entrez Gene	Gene Symbol	Gene Title	RefSeq Transcript ID	p-value	Log2 Mean(Progressors)	Log2 Mean(VNP)	MeanDiff(Progressors-VNP)	FoldChange(Progressors/VNP)
224489_at	284058	KANSL1	KAT8 regulatory NSL complex subunit 1	NM_001193465 /// NM_001193466 /// NM_015443 /// XM_003403598 /// XM_003403599 /// XM_00	0.0130058	9.69269	7.56122	2.13148	4.38165
224490_s_at	284058	KANSL1	KAT8 regulatory NSL complex subunit 1	NM_001193465 /// NM_001193466 /// NM_015443 /// XM_003403598 /// XM_003403599 /// XM_00	0.011658	9.72963	7.63327	2.09636	4.27629
227001_at	79815	NIPAL2	NIPA-like domain containing 2	NM_024759	0.0281552	9.84474	8.01198	1.83275	3.56216
235763_at	204962	SLC44A5	solute carrier family 44, member 5	NM_001130058 /// NM_152697	0.00732236	5.11586	3.29016	1.8257	3.54479
213825_at	10215	OLIG2	oligodendrocyte lineage transcription factor 2	NM_005806	0.0115821	7.54401	5.83681	1.7072	3.26526
240013_at	---	---	---	---	0.033193	8.07362	6.38418	1.68944	3.2253
210432_s_at	6328	SCN3A	sodium channel, voltage-gated, type III, alpha subunit	NM_001081676 /// NM_001081677 /// NM_006922	0.0224369	8.12905	6.51645	1.6126	3.05803
204036_at	1902	LPAR1	lysophosphatidic acid receptor 1	NM_001401 /// NM_057159	0.00625832	7.99432	6.39535	1.59898	3.02928
242800_at	4810	NHS	Nance-Horan syndrome (congenital cataracts and dental anomalies)	NM_001136024 /// NM_198270	0.00431688	9.07957	7.51315	1.56642	2.96168
210548_at	6368	CCL23	chemokine (C-C motif) ligand 23	NM_005064 /// NM_145898	0.00990181	7.39302	5.83238	1.56064	2.94985
210549_s_at	6368	CCL23	chemokine (C-C motif) ligand 23	NM_005064 /// NM_145898	0.00702673	8.0602	6.58784	1.47237	2.77476
1552348_at	260429	PRSS33	protease, serine, 33	NM_152891	0.0206922	11.1733	9.7061	1.4672	2.76484
235818_at	284415	VSTM1	V-set and transmembrane domain containing 1	NM_198481	0.000236792	11.0856	9.70104	1.38459	2.61097
226932_at	8082	SSPN	sarcospan	NM_001135823 /// NM_005086	0.0308282	9.18306	7.80056	1.3825	2.60721
229857_s_at	644246	KANSL1-AS1	KANSL1 antisense RNA 1 (non-protein coding)	NR_034172	0.00518626	10.3581	8.976	1.38208	2.60643
234865_at	51561	IL23A	Interleukin 23, alpha subunit p19	NM_016584	0.0474089	8.39538	7.0136	1.38177	2.60589
1564356_at	374900	ZNF568	zinc finger protein 568	NM_001204835 /// NM_001204836 /// NM_001204837 /// NM_001204838 /// NM_001204839 /// NM	0.0226921	6.89636	5.53892	1.35744	2.56231
238149_at	390963	ZNF818P	zinc finger protein 818, pseudogene	NM_001001675	0.00799486	7.07357	5.73284	1.34074	2.53281
230388_s_at	644246	KANSL1-AS1	KANSL1 antisense RNA 1 (non-protein coding)	NR_034172	0.00621686	10.1482	8.85119	1.29705	2.45726
1552349_a_at	260429	PRSS33	protease, serine, 33	NM_152891	0.0248401	9.43902	8.15044	1.28858	2.44288
210718_s_at	100294341 /// 100506084 /// 51326	ARL17A /// ARL17B /// LOC100294341	ADP-ribosylation factor-like 17A /// ADP-ribosylation factor-like 17B /// ADP-ribosylat	NM_001039083 /// NM_001103154 /// NM_001113738 /// NM_016632 /// NR_003653 /// XM_00234	0.0245523	10.2929	9.02308	1.2698	2.41128
1559028_at	54094	C21orf15	chromosome 21 open reading frame 15	NR_026755	0.0171688	9.13918	7.87849	1.26069	2.39611
221916_at	4747	NEFL	neurofilament, light polypeptide	NM_006158	0.0482146	7.5383	6.29685	1.24145	2.36436
208253_at	27181	SIGLEC8	sialic acid binding Ig-like lectin 8	NM_014442	0.0151927	8.50692	7.26873	1.23819	2.35903
239529_at	140947 /// 497189	C5orf20 /// TIFAB	chromosome 5 open reading frame 20 /// TRAF-interacting protein with forkhead-associate	NM_001099221 /// NM_130848	0.00854571	7.43833	6.2045	1.23383	2.3519
202609_at	2059	EPS8	epidermal growth factor receptor pathway substrate 8	NM_004447	0.0420705	8.37962	7.14619	1.23343	2.35126
228728_at	79974	CPED1	cadherin-like and PC-esterase domain containing 1	NM_001105533 /// NM_024913	0.00239271	8.57628	7.34295	1.23333	2.35108
203260_at	51020	HDDC2	HD domain containing 2	NM_016063	0.00417871	7.16325	5.93779	1.22546	2.3383
1561880_a_at	400709	SIGLEC16	sialic acid binding Ig-like lectin 16 (gene/pseudogene)	NR_002825	0.00820265	8.46765	7.25625	1.2114	2.31562
221801_x_at	4747	NEFL	neurofilament, light polypeptide	NM_006158	0.0303517	7.09779	5.89545	1.20234	2.30112
228868_x_at	81620	CDT1	Chromatin licensing and DNA replication factor 1	NM_030928	0.0227594	6.02568	4.83061	1.19507	2.28956
1562245_a_at	147660	ZNF578	Zinc finger protein 578	NM_001099694 /// NM_152472	0.00235608	6.83003	5.66063	1.1694	2.24918
236619_at	---	---	---	---	0.0147678	6.85101	5.68548	1.16553	2.24315
1557545_s_at	494470	RNF165	ring finger protein 165	NM_001256758 /// NM_152470 /// NR_046357	0.0062812	5.89421	4.73	1.16422	2.24112
1558589_at	54094	C21orf15	chromosome 21 open reading frame 15	NR_026755	0.0195903	9.54448	8.38297	1.16152	2.23692
237647_at	51738	GHRL	Ghrelin/obestatin prepropeptide	NM_001134941 /// NM_001134944 /// NM_001134945 /// NM_001134946 /// NM_016362 /// NR_02	0.0409343	8.37705	7.24505	1.132	2.19163
1556896_at	284751	LOC284751	uncharacterized LOC284751	NM_001025463 /// NR_034124	0.0343485	6.98778	5.86754	1.12024	2.17383
228285_at	122402	TDRD9	tudor domain containing 9	NM_153046	0.0124622	8.51613	7.42433	1.09179	2.13139
205659_at	9734	HDAC9	histone deacetylase 9	NM_001204144 /// NM_001204145 /// NM_001204146 /// NM_001204147 /// NM_001204148 /// NM	0.000360592	10.1382	9.05128	1.08691	2.12419
228249_at	119710	C11orf74	chromosome 11 open reading frame 74	NM_138787	0.00316413	6.82819	5.74896	1.07922	2.1129
229242_at	9966	TNFSF15	tumor necrosis factor (ligand) superfamily, member 15	NM_001204344 /// NM_005118	0.00157172	7.12112	6.05182	1.0693	2.09842
206088_at	374819	LRRC37A3	leucine rich repeat containing 37, member A3	NM_199340	0.0182228	9.59844	8.53321	1.06523	2.09251
228515_at	25885 /// 90784	LOC90784 /// POLR1A	uncharacterized LOC90784 /// polymerase (RNA) I polypeptide A, 194kDa	NM_015425 /// NR_026984	0.0196412	9.0064	7.9424	1.064	2.09071
233455_at	---	---	---	---	0.025926	7.32349	6.27329	1.0502	2.07081
204105_s_at	4897	NRCAM	neuronal cell adhesion molecule	NM_001037132 /// NM_001037133 /// NM_001193582 /// NM_001193583 /// NM_001193584 /// NM	0.033886	6.27567	5.23782	1.03785	2.05317
227974_at	---	---	---	---	0.0160534	8.74926	7.72326	1.026	2.03636
203642_s_at	22837	COBLL1	COBL-like 1	NM_014900	0.0275269	8.53557	7.51767	1.0179	2.02497
243252_at	---	---	---	---	0.0327147	7.6257	6.61133	1.01437	2.02002
1552772_at	338339	CLEC4D	C-type lectin domain family 4, member D	NM_080387	0.016092	10.0006	8.98697	1.01365	2.01901
1565913_at	---	---	---	---	0.00949734	9.23214	8.22852	1.00362	2.00502
221584_s_at	3778	KCNMA1	potassium large conductance calcium-activated channel, subfamily M, alpha member 1	NM_001014797 /// NM_001161352 /// NM_001161353 /// NM_002247	0.0389664	7.17719	6.18102	0.996175	1.9947
215440_s_at	56271	BEX4	brain expressed, X-linked 4	NM_001080425 /// NM_001127688	0.0127618	8.95395	7.97684	0.977118	1.96853
1556474_a_at	285097	FLJ38379	uncharacterized FLJ38379	XR_108456	0.0182864	5.55169	4.57605	0.975638	1.96651
233180_at	---	---	---	---	0.0355063	5.7737	4.79836	0.975345	1.96611
227394_at	4684	NCAM1	neural cell adhesion molecule 1	NM_000615 /// NM_001076682 /// NM_001242607 /// NM_001242608 /// NM_181351	0.0362976	8.93783	7.96737	0.970461	1.95947
237904_at	---	---	---	---	0.0427089	5.43425	4.46524	0.969017	1.95751
230323_s_at	120224	TMEM45B	transmembrane protein 45B	NM_138788	0.0305527	8.62815	7.67444	0.953713	1.93685
221170_at	59340	HRH4	histamine receptor H4	NM_001143828 /// NM_001160166 /// NM_021624	0.0154208	6.68044	5.73358	0.946869	1.92768
217025_s_at	1627	DBN1	drebrin 1	NM_004395 /// NM_080881	0.0419892	8.2575	7.31066	0.94684	1.92765
239863_at	---	---	---	---	0.00105825	7.30392	6.36489	0.939031	1.91724
228170_at	116448	OLIG1	oligodendrocyte transcription factor 1	NM_138983	0.0265599	8.45448	7.52679	0.927684	1.90222
242206_at	---	---	---	---	0.0348393	5.30749	4.38343	0.924054	1.89744
244434_at	27197	GPR82	G protein-coupled receptor 82	NM_080817	0.0120469	7.50107	6.57745	0.923615	1.89686
222162_s_at	9510	ADAMTS1	ADAM metallopeptidase with thrombospondin type 1 motif, 1	NM_006988	0.0375291	6.17949	5.2593	0.920186	1.89236
1567100_at	---	---	---	---	0.00272786	6.93689	6.02419	0.912698	1.88256
1565915_at	---	---	---	---	0.0127129	9.60426	8.6993	0.904953	1.87248
237065_s_at	---	---	---	---	0.00427376	6.04234	5.13946	0.90288	1.86979
231872_at	85444	LRRCC1	leucine rich repeat and coiled-coil centrosomal protein 1	NM_001077501 /// NM_033402	0.0291918	6.65284	5.75503	0.897806	1.86323
227834_at	167838	TXLNB	taxilin beta	NM_153235	0.017863	6.70194	5.80757	0.894368	1.85879
221882_s_at	58986	TMEM8A	transmembrane protein 8A	NM_021259	0.00787361	10.4806	9.59294	0.887711	1.85024
209975_at	1571	CYP2E1	cytochrome P450, family 2, subfamily E, polypeptide 1	NM_000773	0.0193735	6.79672	5.9136	0.883121	1.84436
206481_s_at	9079	LDB2	LIM domain binding 2	NM_001130834 /// NM_001290	0.0197034	5.72512	4.84291	0.882211	1.8432
238819_at	84671	ZNF347	zinc finger protein 347	NM_001172674 /// NM_001172675 /// NM_032584	0.00466437	6.13613	5.2543	0.881831	1.84271
212912_at	6196	RPS6KA2	ribosomal protein S6 kinase, 90kDa, polypeptide 2	NM_001006932 /// NM_021135	0.00863677	8.04311	7.16354	0.879571	1.83983
236423_at	---	---	---	---	0.020267	8.97935	8.102	0.877347	1.83699
228624_at	55314	TMEM144	transmembrane protein 144	NM_018342	0.0290863	8.75323	7.87645	0.876779	1.83627
231312_at	---	---	---	---	0.0444137	7.89473	7.02824	0.86649	1.82322
230708_at	144165	PRICKLE1	prickle homolog 1 (Drosophila)	NM_001144881 /// NM_001144882 /// NM_001144883 /// NM_153026	0.0491884	8.62013	7.75505	0.865082	1.82144
209616_s_at	100653057 /// 1066	CES1 /// LOC100653057	carboxylesterase 1 /// liver carboxylesterase 1-like	NM_001025194 /// NM_001025195 /// NM_001266 /// XM_003403879	0.0343688	11.1763	10.3119	0.864387	1.82057
1559835_at	---	---	---	---	0.00618885	10.276	9.41795	0.858019	1.81255
230175_s_at	131566	DCBLD2	Discoidin, CUB and LCCL domain containing 2	NM_080927	0.012126	9.19736	8.33982	0.85754	1.81195
1562731_s_at	259283	MDS2	myelodysplastic syndrome 2 translocation associated	NR_027042	0.0186305	7.74889	6.89449	0.854393	1.808
206207_at	1178	CLC	Charcot-Leyden crystal protein	NM_001828	0.0129952	13.0775	12.2296	0.847862	1.79983
219256_s_at	54436	SH3TC1	SH3 domain and tetratricopeptide repeats 1	NM_018986	0.00101352	9.15485	8.3106	0.844252	1.79533
228581_at	3766	KCNJ10	potassium inwardly-rectifying channel, subfamily J, member 10	NM_002241	0.0316912	5.46008	4.61657	0.843509	1.79441
234477_at	100291917 /// 28396 /// 3493	IGHA1 /// IGHV4-31 /// LOC100291917	immunoglobulin heavy constant alpha 1 /// immunoglobulin heavy variable 4-31 /// unchar	XM_003120119	0.0430729	7.1473	6.30487	0.842432	1.79307
1568593_a_at	152195	NUDT16P1	nudix (nucleoside diphosphate linked moiety X)-type motif 16 pseudogene 1	NM_194289 /// NR_002949 /// NR_027766	0.0100789	8.87303	8.03306	0.839965	1.79001
204170_s_at	1164	CKS2	CDC28 protein kinase regulatory subunit 2	NM_001827	0.0233097	10.7861	9.95092	0.83517	1.78407
229890_at	100507547 /// 80863	LOC100507547 /// PRRT1	uncharacterized LOC100507547 /// proline-rich transmembrane protein 1	NM_030651 /// NR_037169 /// NR_037170 /// NR_037171 /// NR_037172	0.0363454	7.78794	6.95633	0.831614	1.77967
224911_s_at	131566	DCBLD2	discoidin, CUB and LCCL domain containing 2	NM_080927	0.00383265	8.25828	7.43181	0.826476	1.77335
1569346_a_at	---	---	---	---	0.00134468	9.02573	8.20529	0.82044	1.76594
213506_at	2150	F2RL1	coagulation factor II (thrombin) receptor-like 1	NM_005242	0.0299127	9.62928	8.80971	0.819577	1.76489
236934_at	---	---	---	---	0.0119537	8.83867	8.01965	0.819017	1.7642
217867_x_at	25825	BACE2	beta-site APP-cleaving enzyme 2	NM_012105 /// NM_138991 /// NM_138992	0.0415545	9.29667	8.47986	0.816807	1.7615
210187_at	2280	FKBP1A	FK506 binding protein 1A, 12kDa	NM_000801 /// NM_001199786 /// NM_054014	0.0178164	8.27861	7.4654	0.813212	1.75712
242057_at	---	---	---	---	0.00914539	8.08315	7.27013	0.813018	1.75688
1563949_at	---	---	---	---	0.0338145	6.42192	5.60955	0.81237	1.75609
229748_x_at	100132288 /// 100233156 /// 727764	LOC100233156 /// MAFIP /// TEKT4P2	tektin 4 pseudogene /// MAFF interacting protein (pseudogene) /// tektin 4 pseudogene 2	NM_001033515 /// NM_001190825 /// NM_174888 /// NM_174948 /// NR_037871 /// NR_037872 /	0.00531402	9.82719	9.01778	0.809416	1.7525
213194_at	6091	ROBO1	roundabout, axon guidance receptor, homolog 1 (Drosophila)	NM_001145845 /// NM_002941 /// NM_133631	0.019683	4.89121	4.0838	0.807411	1.75007
228915_at	1602	DACH1	dachshund homolog 1 (Drosophila)	NM_004392 /// NM_080759 /// NM_080760	0.0329419	5.69055	4.89728	0.793277	1.73301
240341_at	---	---	---	---	0.0485579	5.78301	4.99072	0.792291	1.73182
1556331_a_at	---	---	---	---	0.00754083	8.25053	7.45859	0.791936	1.7314
231899_at	85463	ZC3H12C	zinc finger CCCH-type containing 12C	NM_033390	0.00260745	7.52121	6.72937	0.791838	1.73128
204430_s_at	6518	SLC2A5	solute carrier family 2 (facilitated glucose/fructose transporter), member 5	NM_001135585 /// NM_003039 /// NR_024180	0.011732	7.01849	6.22788	0.790616	1.72981
205051_s_at	3815	KIT	v-kit Hardy-Zuckerman 4 feline sarcoma viral oncogene homolog	NM_000222 /// NM_001093772	0.0326119	7.00053	6.21451	0.786019	1.72431
233177_s_at	25953	PNKD	paroxysmal nonkinesigenic dyskinesia	NM_001077399 /// NM_015488 /// NM_022572	0.00845277	9.49752	8.71513	0.782389	1.71998
214337_at	1314	COPA	coatomer protein complex, subunit alpha	NM_001098398 /// NM_004371	0.00629786	6.55798	5.78056	0.777421	1.71406
239043_at	342908	ZNF404	zinc finger protein 404	NM_001033719	0.00712083	6.74125	5.96635	0.774904	1.71108
205056_s_at	27239	GPR162	G protein-coupled receptor 162	NM_014449 /// NM_019858	0.00673825	8.26688	7.49364	0.773236	1.7091
235134_at	---	---	---	---	0.0331168	6.72824	5.95613	0.772107	1.70776
214734_at	23086	EXPH5	exophilin 5	NM_001144763 /// NM_001144765 /// NM_015065	0.044385	6.15261	5.38096	0.771655	1.70723
224043_s_at	51733	UPB1	ureidopropionase, beta	NM_016327	0.00116857	6.81644	6.04519	0.77125	1.70675
225589_at	57630	SH3RF1	SH3 domain containing ring finger 1	NM_020870	0.00901226	7.50967	6.73895	0.770712	1.70611
229614_at	162967	ZNF320	zinc finger protein 320	NM_207333	0.0425249	7.79978	7.03091	0.768861	1.70392
213320_at	10196	PRMT3	protein arginine methyltransferase 3	NM_001145166 /// NM_001145167 /// NM_005788	0.0305072	9.23697	8.46874	0.768222	1.70317
229923_at	340481	ZDHHC21	zinc finger, DHHC-type containing 21	NM_178566	0.013158	9.03911	8.2711	0.768007	1.70292
207890_s_at	64386	MMP25	matrix metallopeptidase 25	NM_004142 /// NM_022468 /// NM_022718	0.00291455	11.5342	10.7696	0.764653	1.69896
225008_at	444	ASPH	aspartate beta-hydroxylase	NM_001164750 /// NM_001164751 /// NM_001164752 /// NM_001164753 /// NM_001164754 /// NM	0.0211561	6.75433	5.98981	0.764517	1.6988
210512_s_at	7422	VEGFA	vascular endothelial growth factor A	NM_001025366 /// NM_001025367 /// NM_001025368 /// NM_001025369 /// NM_001025370 /// NM	0.030192	9.34765	8.58344	0.764208	1.69844
223520_s_at	63971	KIF13A	kinesin family member 13A	NM_001105566 /// NM_001105567 /// NM_001105568 /// NM_001243423 /// NM_022113	0.0471854	6.24918	5.4859	0.763283	1.69735
219695_at	55512	SMPD3	sphingomyelin phosphodiesterase 3, neutral membrane (neutral sphingomyelinase II)	NM_018667	0.0179181	8.53048	7.76912	0.76136	1.69509
232267_at	283383	GPR133	G protein-coupled receptor 133	NM_198827	0.0102851	6.85097	6.09249	0.758486	1.69171
230782_at	6652	SORD	sorbitol dehydrogenase	NM_003104 /// NR_034039	0.0132561	7.06231	6.30413	0.758183	1.69136
243815_at	161779	PGBD4	piggyBac transposable element derived 4	NM_152595	0.0427139	8.9319	8.17422	0.757675	1.69076
219017_at	55500	ETNK1	ethanolamine kinase 1	NM_001039481 /// NM_018638	0.0271713	8.90956	8.15281	0.756755	1.68969
1556580_a_at	---	---	---	---	0.0171535	5.31283	4.5562	0.756628	1.68954
1552519_at	130399	ACVR1C	activin A receptor, type IC	NM_001111031 /// NM_001111032 /// NM_001111033 /// NM_145259	0.0223403	7.21042	6.45462	0.755803	1.68857
234370_at	340547	VSIG1	V-set and immunoglobulin domain containing 1	NM_001170553 /// NM_182607	0.0388302	7.69506	6.94104	0.754019	1.68648
239307_at	---	---	---	---	0.00330386	11.1528	10.3991	0.75372	1.68614
1552863_a_at	59285	CACNG6	calcium channel, voltage-dependent, gamma subunit 6	NM_031897 /// NM_145814 /// NM_145815	0.000603459	5.03774	4.28599	0.751756	1.68384
210401_at	5023	P2RX1	purinergic receptor P2X, ligand-gated ion channel, 1	NM_002558	0.000558769	10.69	9.9401	0.749949	1.68173
206157_at	5806	PTX3	pentraxin 3, long	NM_002852	0.00695181	7.17621	6.43006	0.74615	1.67731
218164_at	64847	SPATA20	spermatogenesis associated 20	NM_001258372 /// NM_001258373 /// NM_022827	0.0483231	9.48169	8.73604	0.745647	1.67673
242519_at	100129792	CCDC152	coiled-coil domain containing 152	NM_001134848	0.021535	5.70259	4.95764	0.744955	1.67592
1569832_at	100131655	LOC100131655	uncharacterized LOC100131655	NR_040024	0.022542	5.39061	4.64623	0.744379	1.67525
1561405_s_at	117155	CATSPER2	cation channel, sperm associated 2	NM_054020 /// NM_172095 /// NM_172097	0.00849571	8.50142	7.75728	0.744146	1.67498
203857_s_at	10954	PDIA5	protein disulfide isomerase family A, member 5	NM_006810 /// NR_028444	0.0329941	8.87655	8.13432	0.742233	1.67276
207823_s_at	199	AIF1	allograft inflammatory factor 1	NM_001623 /// NM_004847 /// NM_032955	0.0192321	7.32966	6.59094	0.738714	1.66869
222593_s_at	65244	SPATS2	spermatogenesis associated, serine-rich 2	NM_023071	0.0470015	9.31994	8.58166	0.738279	1.66819
213060_s_at	1117	CHI3L2	chitinase 3-like 2	NM_001025197 /// NM_001025199 /// NM_004000	0.0365139	9.71568	8.97865	0.737034	1.66675
218115_at	55723	ASF1B	ASF1 anti-silencing function 1 homolog B (S. cerevisiae)	NM_018154	0.000225678	9.34233	8.60553	0.736801	1.66648
238066_at	116362	RBP7	retinol binding protein 7, cellular	NM_052960	0.0143596	11.8642	11.1281	0.736093	1.66566
237411_at	11174	ADAMTS6	ADAM metallopeptidase with thrombospondin type 1 motif, 6	NM_197941	0.0138229	6.40367	5.668	0.735671	1.66517
203431_s_at	9743	ARHGAP32	Rho GTPase activating protein 32	NM_001142685 /// NM_014715	0.0120629	7.54343	6.81421	0.729227	1.65775
227715_at	100132288 /// 100233156 /// 727764	LOC100233156 /// MAFIP /// TEKT4P2	tektin 4 pseudogene /// MAFF interacting protein (pseudogene) /// tektin 4 pseudogene 2	NM_001033515 /// NM_001190825 /// NM_174888 /// NM_174948 /// NR_037871 /// NR_037872 /	0.00637104	8.48934	7.76087	0.728472	1.65688
236191_at	---	---	---	---	0.0490323	9.05542	8.32909	0.72633	1.65443
232081_at	---	---	---	---	0.0133486	8.89926	8.1732	0.726059	1.65411
230604_at	---	---	---	---	0.00568297	8.53709	7.81112	0.725971	1.65401
218812_s_at	80228	ORAI2	ORAI calcium release-activated calcium modulator 2	NM_001126340 /// NM_032831	9.42138e-05	7.93156	7.20806	0.723499	1.65118
1560981_a_at	5465	PPARA	peroxisome proliferator-activated receptor alpha	NM_001001928 /// NM_001001929 /// NM_001001930 /// NM_005036 /// NM_032644	0.0308381	6.52661	5.80379	0.722821	1.65041
241443_at	---	---	---	---	0.0273807	8.36921	7.65048	0.718721	1.64572
236399_at	---	---	---	---	0.0393461	9.27759	8.56066	0.716936	1.64369
235334_at	256435	ST6GALNAC3	ST6 (alpha-N-acetyl-neuraminyl-2,3-beta-galactosyl-1,3)-N-acetylgalactosaminide alpha-2	NM_001160011 /// NM_152996	0.0294418	7.4982	6.78401	0.714199	1.64057
238435_at	100506661	LOC100506661	uncharacterized LOC100506661	XR_110931	0.0337766	9.49107	8.77785	0.713226	1.63947
229213_at	84925	DIRC2	disrupted in renal carcinoma 2	NM_032839	0.0274864	6.73308	6.02046	0.712615	1.63877
238376_at	100505564	LOC100505564	uncharacterized LOC100505564	XM_003118688 /// XM_003119652	0.0150727	6.73617	6.02516	0.711011	1.63695
237559_at	9290	GPR55	G protein-coupled receptor 55	NM_005683	0.0231469	8.25113	7.54507	0.706055	1.63134
222747_s_at	6322	SCML1	sex comb on midleg-like 1 (Drosophila)	NM_001037535 /// NM_001037536 /// NM_001037540 /// NM_006746	0.00615534	8.65017	7.94471	0.705457	1.63066
239387_at	---	---	---	---	0.0313916	7.44054	6.73633	0.70421	1.62925
1553954_at	199857	ALG14	asparagine-linked glycosylation 14 homolog (S. cerevisiae)	NM_144988	0.0252269	8.51558	7.81266	0.702921	1.6278
204393_s_at	55	ACPP	acid phosphatase, prostate	NM_001099 /// NM_001134194	0.0469786	8.20109	7.50578	0.695304	1.61923
229962_at	374819	LRRC37A3	leucine rich repeat containing 37, member A3	NM_199340	0.0392381	8.97267	8.27953	0.693138	1.6168
241687_at	---	---	---	---	0.00772594	7.50065	6.80765	0.693001	1.61664
208158_s_at	114876	OSBPL1A	oxysterol binding protein-like 1A	NM_001242508 /// NM_018030 /// NM_080597 /// NM_133268	0.0478727	8.47568	7.78412	0.691559	1.61503
225012_at	3069	HDLBP	high density lipoprotein binding protein	NM_001243900 /// NM_005336 /// NM_203346	0.000673726	9.48704	8.79697	0.690067	1.61336
240134_at	---	---	---	---	0.0168702	9.70431	9.01434	0.689972	1.61325
221656_s_at	55160	ARHGEF10L	Rho guanine nucleotide exchange factor (GEF) 10-like	NM_001011722 /// NM_018125	0.000254622	8.72606	8.03761	0.688446	1.61155
218963_s_at	25984	KRT23	keratin 23 (histone deacetylase inducible)	NM_015515 /// NM_173213	0.0269471	12.3572	11.6689	0.688289	1.61137
225792_at	51361	HOOK1	hook homolog 1 (Drosophila)	NM_015888	0.0467591	6.74855	6.06133	0.687219	1.61018
233955_x_at	51523	CXXC5	CXXC finger protein 5	NM_016463	0.0202926	9.49223	8.8058	0.686429	1.6093
235109_at	84327	ZBED3	zinc finger, BED-type containing 3	NM_032367	0.00511746	7.57746	6.89167	0.685795	1.60859
205241_at	9997	SCO2	SCO cytochrome oxidase deficient homolog 2 (yeast)	NM_001169109 /// NM_001169110 /// NM_001169111 /// NM_005138	0.00525076	11.4034	10.7179	0.685554	1.60832
1552372_at	132321	C4orf33	chromosome 4 open reading frame 33	NM_001099783 /// NM_173487	0.045681	3.76798	3.08384	0.684144	1.60675
214033_at	368	ABCC6	ATP-binding cassette, sub-family C (CFTR/MRP), member 6	NM_001079528 /// NM_001171	0.00558311	7.01899	6.33546	0.683533	1.60607
227336_at	1840	DTX1	deltex homolog 1 (Drosophila)	NM_004416	0.0220802	8.16816	7.4847	0.683464	1.60599
241356_at	---	---	---	---	0.0204436	7.16773	6.48482	0.682908	1.60537
227929_at	8825	LIN7A	lin-7 homolog A (C. elegans)	NM_004664	0.00768308	10.6543	9.97138	0.682903	1.60537
235507_at	115294	PCMTD1	protein-L-isoaspartate (D-aspartate) O-methyltransferase domain containing 1	NM_052937	0.0142959	11.1792	10.498	0.68119	1.60346
203920_at	10062	NR1H3	nuclear receptor subfamily 1, group H, member 3	NM_001130101 /// NM_001130102 /// NM_001251934 /// NM_001251935 /// NM_005693	4.23267e-05	8.83161	8.1505	0.681107	1.60337
225285_at	586	BCAT1	branched chain amino-acid transaminase 1, cytosolic	NM_001178091 /// NM_001178092 /// NM_001178093 /// NM_001178094 /// NM_005504	0.0277457	8.94385	8.2639	0.679944	1.60208
209436_at	10418	SPON1	spondin 1, extracellular matrix protein	NM_006108	0.00737817	7.11394	6.43406	0.679879	1.60201
224998_at	146223	CMTM4	CKLF-like MARVEL transmembrane domain containing 4	NM_178818 /// NM_181521	0.0470345	7.89496	7.21515	0.679814	1.60193
240201_at	---	---	---	---	0.039827	6.82145	6.14165	0.679795	1.60191
228894_at	253842 /// 2649	LOC253842 /// NR6A1	uncharacterized LOC253842 /// nuclear receptor subfamily 6, group A, member 1	NM_001489 /// NM_033334 /// NM_033335	0.0233004	8.64635	7.96824	0.678109	1.60004
239846_at	100506245	LOC100506245	uncharacterized LOC100506245	XR_110216 /// XR_111435	0.0387119	7.03629	6.35893	0.677358	1.59921
203563_at	60312	AFAP1	actin filament associated protein 1	NM_001134647 /// NM_021638 /// NM_198595	0.0349611	6.64629	5.97	0.676289	1.59802
227941_at	339803	LOC339803	uncharacterized LOC339803	NR_036496	0.0100533	8.30652	7.63094	0.67558	1.59724
236219_at	159371	SLC35G1	solute carrier family 35, member G1	NM_001134658 /// NM_153226	0.0066062	4.25514	3.58038	0.67476	1.59633
231719_at	163590	TOR1AIP2	torsin A interacting protein 2	NM_001199260 /// NM_022347 /// NM_145034	0.00173071	7.86482	7.19086	0.673957	1.59544
226517_at	586	BCAT1	branched chain amino-acid transaminase 1, cytosolic	NM_001178091 /// NM_001178092 /// NM_001178093 /// NM_001178094 /// NM_005504	0.0172135	9.12594	8.45244	0.673498	1.59494
1559005_s_at	54875	CNTLN	centlein, centrosomal protein	NM_001114395 /// NM_017738	0.0352746	6.92295	6.25168	0.671269	1.59247
222996_s_at	51523	CXXC5	CXXC finger protein 5	NM_016463	0.0196627	9.24453	8.57344	0.671081	1.59227
1569110_x_at	728613	LOC728613	programmed cell death 6 pseudogene	NR_003713	0.0141509	9.69596	9.0252	0.67076	1.59191
223273_at	84520	C14orf142	chromosome 14 open reading frame 142	NM_032490	0.0239012	8.17723	7.51007	0.667162	1.58795
1555058_a_at	9926	LPGAT1	lysophosphatidylglycerol acyltransferase 1	NM_014873	0.000529546	10.2355	9.57057	0.664922	1.58548
235775_at	160335	TMTC2	transmembrane and tetratricopeptide repeat containing 2	NM_152588	0.0483465	5.66818	5.00417	0.664005	1.58448
233317_at	928	CD9	CD9 molecule	NM_001769	0.00851172	8.49489	7.83129	0.663594	1.58402
226799_at	55785	FGD6	FYVE, RhoGEF and PH domain containing 6	NM_018351	0.0114345	7.09775	6.43516	0.662593	1.58292
215679_at	---	---	---	---	0.00407664	6.89469	6.23252	0.662168	1.58246
219086_at	55778	ZNF839	zinc finger protein 839	NM_001267827 /// NM_001267828 /// NM_018335	0.0337044	8.88483	8.22344	0.661388	1.5816
228461_at	344558	SH3RF3	SH3 domain containing ring finger 3	NM_001099289	0.0198036	8.48294	7.82175	0.661186	1.58138
223814_at	51095	TRNT1	tRNA nucleotidyl transferase, CCA-adding, 1	NM_016000 /// NM_182916	0.0268155	6.59136	5.93061	0.660753	1.58091
203974_at	8226	HDHD1	haloacid dehalogenase-like hydrolase domain containing 1	NM_001135565 /// NM_001178135 /// NM_001178136 /// NM_012080	0.0248831	11.143	10.4833	0.659684	1.57974
209352_s_at	23309	SIN3B	SIN3 transcription regulator homolog B (yeast)	NM_015260	0.00456089	9.32975	8.67029	0.659461	1.57949
1557077_a_at	---	---	---	---	0.0126313	7.85448	7.19505	0.659426	1.57945
38487_at	23166	STAB1	stabilin 1	NM_015136	0.000868147	9.69399	9.03849	0.655495	1.57516
213124_at	25888	ZNF473	zinc finger protein 473	NM_001006656 /// NM_015428	0.0296691	7.90796	7.25368	0.654274	1.57382
238662_at	89978	ATPBD4	ATP binding domain 4	NM_001141972 /// NM_080650	0.00120936	7.37556	6.72243	0.653129	1.57257
205449_at	29901	SAC3D1	SAC3 domain containing 1	NM_013299	0.0192411	9.34064	8.68923	0.651404	1.5707
39705_at	23309	SIN3B	SIN3 transcription regulator homolog B (yeast)	NM_015260	0.0047133	9.77322	9.12247	0.650751	1.56999
243346_at	56203	LMOD3	leiomodin 3 (fetal)	NM_198271	0.00556685	5.79496	5.14422	0.650735	1.56997
229832_x_at	54436	SH3TC1	SH3 domain and tetratricopeptide repeats 1	NM_018986	0.00379297	10.1153	9.46469	0.650641	1.56987
244697_at	---	---	---	---	0.0320082	8.82816	8.17755	0.650611	1.56983
206722_s_at	9170	LPAR2	lysophosphatidic acid receptor 2	NM_004720	0.0229077	9.65591	9.00536	0.650548	1.56976
226439_s_at	26960	NBEA	neurobeachin	NM_001204197 /// NM_015678	0.0029884	6.27518	5.62498	0.650201	1.56939
221957_at	5165	PDK3	pyruvate dehydrogenase kinase, isozyme 3	NM_001142386 /// NM_005391	0.0322224	9.82167	9.17156	0.650108	1.56929
243671_at	---	---	---	---	0.0157291	8.05753	7.40841	0.649121	1.56821
226484_at	92999	ZBTB47	zinc finger and BTB domain containing 47	NM_145166	0.0160959	8.32648	7.67883	0.647651	1.56662
222764_at	80150	ASRGL1	asparaginase like 1	NM_001083926 /// NM_025080	0.00250287	8.0893	7.44185	0.64745	1.5664
209212_s_at	688	KLF5	Kruppel-like factor 5 (intestinal)	NM_001730	0.0054419	8.21375	7.56704	0.646716	1.5656
228433_at	4800	NFYA	nuclear transcription factor Y, alpha	NM_002505 /// NM_021705	0.0171412	8.54361	7.89868	0.644928	1.56366
1553994_at	4907	NT5E	5'-nucleotidase, ecto (CD73)	NM_001204813 /// NM_002526	0.0416508	4.79638	4.15414	0.642236	1.56075
1558653_at	339751	MLK7-AS1	MLK7 antisense RNA 1 (non-protein coding)	NR_033882	0.000217905	5.58768	4.94848	0.639197	1.55746
227844_at	91010	FMNL3	formin-like 3	NM_175736 /// NM_198900	0.00550439	8.9653	8.33124	0.634067	1.55193
202007_at	4811	NID1	nidogen 1	NM_002508	0.0138084	8.66021	8.02812	0.632097	1.54982
228450_at	144100	PLEKHA7	pleckstrin homology domain containing, family A member 7	NM_175058	0.0451085	6.23964	5.608	0.631644	1.54933
223828_s_at	85329	LGALS12	lectin, galactoside-binding, soluble, 12	NM_001142535 /// NM_001142536 /// NM_001142537 /// NM_001142538 /// NM_033101	0.00673814	8.56362	7.9336	0.630023	1.54759
1559942_at	29969	MDFIC	MyoD family inhibitor domain containing	NM_001166345 /// NM_001166346 /// NM_199072	0.0128934	7.31277	6.6836	0.629168	1.54667
1555086_at	6777	STAT5B	signal transducer and activator of transcription 5B	NM_012448	0.020135	9.68219	9.05353	0.628662	1.54613
204150_at	23166	STAB1	stabilin 1	NM_015136	0.000605203	9.43594	8.80894	0.626993	1.54434
232549_at	54033	RBM11	RNA binding motif protein 11	NM_144770	0.0139516	5.33001	4.70402	0.625989	1.54327
235690_at	84622	ZNF594	zinc finger protein 594	NM_032530	0.0165241	6.4507	5.82507	0.625632	1.54289
227839_at	55777	MBD5	methyl-CpG binding domain protein 5	NM_018328	0.0135681	8.56898	7.94346	0.62552	1.54277
242153_at	55132	LARP1B	La ribonucleoprotein domain family, member 1B	NM_018078 /// NM_032239 /// NM_178043	0.0460726	6.14207	5.51722	0.624853	1.54205
231816_s_at	55585	UBE2Q1	ubiquitin-conjugating enzyme E2Q family member 1	NM_017582	0.0330344	9.44347	8.81935	0.624117	1.54127
228191_at	28982	FLVCR1	feline leukemia virus subgroup C cellular receptor 1	NM_014053	0.0386642	9.9462	9.32211	0.624088	1.54124
200831_s_at	100652751 /// 100653313 /// 6319	LOC100652751 /// LOC100653313 /// SCD	uncharacterized LOC100652751 /// uncharacterized LOC100653313 /// stearoyl-CoA desatura	NM_005063 /// XR_132792 /// XR_132948	0.0484212	9.17572	8.55198	0.623744	1.54087
207440_at	7355	SLC35A2	solute carrier family 35 (UDP-galactose transporter), member A2	NM_001032289 /// NM_001042498 /// NM_005660	0.00263639	8.58615	7.96306	0.623095	1.54018
229756_at	---	---	---	---	0.0357921	7.15481	6.53474	0.620066	1.53695
209576_at	2770	GNAI1	guanine nucleotide binding protein (G protein), alpha inhibiting activity polypeptide 1	NM_001256414 /// NM_002069	0.00618984	5.56121	4.94129	0.619922	1.53679
244229_at	64098	PARVG	parvin, gamma	NM_001137605 /// NM_001137606 /// NM_001254741 /// NM_001254742 /// NM_001254743 /// NM	0.000712018	8.41802	7.80033	0.617691	1.53442
228219_s_at	51733	UPB1	ureidopropionase, beta	NM_016327	0.0139111	8.29452	7.67718	0.617341	1.53405
223862_at	51738	GHRL	ghrelin/obestatin prepropeptide	NM_001134941 /// NM_001134944 /// NM_001134945 /// NM_001134946 /// NM_016362 /// NR_02	0.022371	9.03622	8.42087	0.615347	1.53193
222909_s_at	9530	BAG4	BCL2-associated athanogene 4	NM_001204878 /// NM_004874	0.00104476	8.47763	7.86294	0.614686	1.53122
206723_s_at	9170	LPAR2	lysophosphatidic acid receptor 2	NM_004720	0.00183325	11.141	10.5267	0.614296	1.53081
1556817_a_at	---	---	---	---	0.0126323	4.3124	3.69822	0.614173	1.53068
223861_at	84072	HORMAD1	HORMA domain containing 1	NM_001199829 /// NM_032132	0.00767796	5.27799	4.66584	0.612155	1.52854
239272_at	79148	MMP28	matrix metallopeptidase 28	NM_001032278 /// NM_024302 /// NM_032950	0.0243976	5.91942	5.30832	0.6111	1.52742
205418_at	2242	FES	feline sarcoma oncogene	NM_001143783 /// NM_001143784 /// NM_001143785 /// NM_002005	0.000527007	9.46179	8.85111	0.610686	1.52699
214978_s_at	8497	PPFIA4	protein tyrosine phosphatase, receptor type, f polypeptide (PTPRF), interacting protein	NM_015053 /// XM_003118503 /// XM_003119768	0.0073275	7.9211	7.3119	0.609201	1.52541
1556332_at	---	---	---	---	0.0492751	9.99566	9.38784	0.607821	1.52396
203404_at	9823	ARMCX2	armadillo repeat containing, X-linked 2	NM_014782 /// NM_177949	0.0403792	6.88057	6.27308	0.607493	1.52361
1552757_s_at	157983	C9orf66	chromosome 9 open reading frame 66	NM_152569	0.0256882	5.30321	4.69626	0.606949	1.52304
204443_at	410	ARSA	arylsulfatase A	NM_000487 /// NM_001085425 /// NM_001085426 /// NM_001085427 /// NM_001085428	0.00888548	8.78872	8.18246	0.60626	1.52231
204191_at	3454	IFNAR1	interferon (alpha, beta and omega) receptor 1	NM_000629	0.0346334	8.34753	7.74208	0.605457	1.52146
238327_at	440836	ODF3B	outer dense fiber of sperm tails 3B	NM_001014440	0.00468687	9.47869	8.87365	0.605035	1.52102
226123_at	55636	CHD7	chromodomain helicase DNA binding protein 7	NM_017780	0.00293673	10.4867	9.88375	0.602925	1.51879
227034_at	65124	SOWAHC	sosondowah ankyrin repeat domain family member C	NM_023016	0.0381988	6.75723	6.15456	0.602675	1.51853
1567101_at	---	---	---	---	0.0128034	6.98905	6.38649	0.60256	1.51841
239282_at	51134	CCDC41	coiled-coil domain containing 41	NM_001042399 /// NM_016122	0.0224904	5.9809	5.37906	0.601834	1.51764
222435_s_at	51465	UBE2J1	ubiquitin-conjugating enzyme E2, J1	NM_016021	0.0171171	10.783	10.1821	0.6009	1.51666
206058_at	6539	SLC6A12	solute carrier family 6 (neurotransmitter transporter, betaine/GABA), member 12	NM_001122847 /// NM_001122848 /// NM_001206931 /// NM_003044	0.0211244	7.69261	7.09248	0.600133	1.51586
229452_at	92162	TMEM88	transmembrane protein 88	NM_203411	0.0390595	8.44962	7.85051	0.599112	1.51478
65630_at	283232	TMEM80	transmembrane protein 80	NM_001042463 /// NM_001042464 /// NM_174940	0.0491677	10.0037	9.40547	0.598264	1.51389
207850_at	2921	CXCL3	chemokine (C-X-C motif) ligand 3	NM_002090	0.0362243	6.21377	5.61586	0.59791	1.51352
1559777_at	731424	LOC731424	uncharacterized LOC731424	NR_037867	0.0401036	7.85816	7.2612	0.596966	1.51253
225832_s_at	221955	DAGLB	diacylglycerol lipase, beta	NM_001142936 /// NM_139179	0.0354034	8.52428	7.92779	0.596494	1.51204
220485_s_at	55423	SIRPG	signal-regulatory protein gamma	NM_001039508 /// NM_018556 /// NM_080816	0.0099239	11.4642	10.8684	0.595864	1.51138
53202_at	5683 /// 79020	C7orf25 /// PSMA2	chromosome 7 open reading frame 25 /// proteasome (prosome, macropain) subunit, alpha t	NM_001099858 /// NM_002787 /// NM_024054	0.0241082	8.76913	8.17338	0.595745	1.51125
219901_at	55785	FGD6	FYVE, RhoGEF and PH domain containing 6	NM_018351	0.0300305	7.51652	6.9217	0.594818	1.51028
1559510_at	100287765	LOC100287765	uncharacterized LOC100287765	NR_038988	0.0433843	4.79515	4.2017	0.593456	1.50886
211924_s_at	5329	PLAUR	plasminogen activator, urokinase receptor	NM_001005376 /// NM_001005377 /// NM_002659	0.00947134	11.1222	10.529	0.593223	1.50861
203785_s_at	55794	DDX28	DEAD (Asp-Glu-Ala-Asp) box polypeptide 28	NM_018380	0.0311343	9.17891	8.58581	0.593098	1.50848
33767_at	4744	NEFH	neurofilament, heavy polypeptide	NM_021076	0.0249461	7.53674	6.94395	0.592795	1.50817
229296_at	100506119	LOC100506119	uncharacterized LOC100506119	XR_108951 /// XR_108954	0.00890685	9.03947	8.44672	0.592752	1.50812
1555905_a_at	285343	C3orf23	chromosome 3 open reading frame 23	NM_001029839 /// NM_001029840 /// NM_173826	0.0351387	9.18432	8.59193	0.592383	1.50774
229461_x_at	257194	NEGR1	neuronal growth regulator 1	NM_173808	0.0291881	3.83042	3.23889	0.591527	1.50684
204037_at	1902	LPAR1	lysophosphatidic acid receptor 1	NM_001401 /// NM_057159	0.0248292	8.60091	8.00963	0.591276	1.50658
226794_at	134957	STXBP5	syntaxin binding protein 5 (tomosyn)	NM_001127715 /// NM_139244	0.00157419	8.50015	7.90906	0.591091	1.50639
40640_at	29781	NCAPH2	non-SMC condensin II complex, subunit H2	NM_001185011 /// NM_014551 /// NM_152299	0.00752291	11.1547	10.5642	0.590528	1.5058
227423_at	123355	LRRC28	leucine rich repeat containing 28	NM_144598	0.0222107	8.89733	8.30714	0.590189	1.50544
224516_s_at	51523	CXXC5	CXXC finger protein 5	NM_016463	0.0337074	9.59812	9.00817	0.589944	1.50519
224710_at	100861437 /// 83871	NARR /// RAB34	nine-amino acid residue-repeats /// RAB34, member RAS oncogene family	NM_001142624 /// NM_001142625 /// NM_001144942 /// NM_001144943 /// NM_001256276 /// NM	0.0254396	9.14598	8.55633	0.589648	1.50488
208955_at	1854	DUT	deoxyuridine triphosphatase	NM_001025248 /// NM_001025249 /// NM_001948	0.00559135	9.63136	9.04224	0.589122	1.50433
236944_at	---	---	---	---	0.0344401	7.46984	6.88142	0.588427	1.50361
223767_at	53831	GPR84	G protein-coupled receptor 84	NM_020370	0.0231234	7.71446	7.1263	0.588163	1.50333
225377_at	55684	RABL6	RAB, member RAS oncogene family-like 6	NM_001173988 /// NM_001173989 /// NM_017995 /// NM_024718	0.0153746	9.16659	8.57846	0.588133	1.5033
208426_x_at	100133046 /// 100287534 /// 3803 /// 3805 /// 3813 /// 553128 /// 57292	KIR2DL2 /// KIR2DL4 /// KIR2DL5A /// KIR2DL5B /// KIR3DL3 /// KIR3DS1 /// LOC100287534	killer cell immunoglobulin-like receptor, two domains, long cytoplasmic tail, 2 /// kil	NM_001018081 /// NM_001080770 /// NM_001080772 /// NM_001083539 /// NM_001258383 /// NM	0.00666058	7.51652	6.92841	0.588112	1.50328
213994_s_at	10418	SPON1	spondin 1, extracellular matrix protein	NM_006108	0.0223744	8.21631	7.6286	0.587713	1.50286
240977_at	---	---	---	---	0.0406164	8.07962	7.49219	0.587436	1.50257
212715_s_at	57553	MICAL3	microtubule associated monoxygenase, calponin and LIM domain containing 3	NM_001122731 /// NM_001136004 /// NM_015241	0.0480578	9.22629	8.63914	0.587142	1.50227
239764_at	---	---	---	---	0.00405217	6.36094	5.77516	0.58578	1.50085
226837_at	161742	SPRED1	sprouty-related, EVH1 domain containing 1	NM_152594	0.0222031	7.12178	6.53678	0.584998	1.50004
